# Supplementary material for: Dynamic thresholding and tissue dissociation optimization for CITE-seq identifies differential surface protein abundance in metastatic melanoma
Source: Commun Biol. 2023 Aug 10;6:830. doi: 10.1038/s42003-023-05182-6 (PMC10415364; doi:10.1038/s42003-023-05182-6)
Supplement: Supplementary file 3 — Supplementary Data 1 [file 42003_2023_5182_MOESM3_ESM.xlsx]

## Sheet: Fig 2b 
HS1_1_MACS_M
Cluster	B.cell	Cornified.Env	Endothelial.cell	Fibroblasts.c0	Fibroblasts.c3	Fibroblasts.c4	Keratinocyte.c1	Keratinocyte.c11	Keratinocyte.c14	Keratinocyte.c5	Keratinocyte.c7	Macrophage.DC	Melanocyte	Neural.cell	NK.cells	NK.cells.activated	NK.cells.resting	Pericyte.c10	Pericyte.c6	Secretory.epithelial.cell	Smooth.muscle.cell	T.cells	T.cells.CD8	T.cells.early.activated	T.cells.exhausted	T.cells.gamma.delta	T.cells.memory.activated	T.cells.memory.effector	T.cells.memory.resting	T.cells.naive	T.cells.regulatory	uncertain	unknown	Sum	Dominant.celltype	Celltype composition
1	0	0	0	0	0	0	0	0	0	0	0	18	0	0	0	0	0	0	0	0	0	1	2	0	0	0	0	185	0	0	0	0	0	206	T.cells.memory.effector	T.cells.memory.effector (90%)
2	0	0	0	0	0	0	0	0	0	0	0	0	0	0	0	0	0	0	0	0	0	0	0	0	0	0	0	182	0	0	0	0	0	182	T.cells.memory.effector	T.cells.memory.effector (100%)
3	0	0	0	0	0	0	0	0	0	0	0	0	0	0	0	0	0	0	0	0	0	0	1	0	0	0	0	177	0	0	0	0	0	178	T.cells.memory.effector	T.cells.memory.effector (99%)
4	0	0	10	14	4	6	8	0	7	22	5	7	27	0	0	0	0	1	3	13	0	0	0	0	0	0	0	14	0	0	0	23	0	164	mixed	all<20
5	0	0	0	41	33	16	0	0	0	0	0	0	0	0	0	0	0	0	15	0	0	0	0	0	0	0	0	4	0	0	0	27	0	136	mixed	Fibroblasts.c0 (30%), Fibroblasts.c3 (24%)
6	0	0	0	0	0	0	0	0	0	0	0	0	0	0	0	0	0	0	0	0	0	4	11	0	0	0	0	133	1	1	0	0	0	150	T.cells.memory.effector	T.cells.memory.effector (89%)
7	0	0	0	0	0	0	0	0	0	0	0	0	0	0	0	0	0	0	0	0	0	21	20	0	1	1	0	12	24	19	1	0	0	99	T.cells_mixed	T.cells.memory.resting (25%), T.cells (21%)
8	0	0	0	0	0	0	0	0	0	0	0	0	0	0	0	0	0	0	0	0	0	3	8	0	0	0	0	69	2	0	0	0	0	82	T.cells.memory.effector	T.cells.memory.effector (84%)
9	0	0	0	0	0	0	0	0	0	0	0	71	0	0	0	0	0	0	0	0	0	0	0	0	0	0	0	0	0	0	0	0	0	71	Macrophage.DC	Macrophage.DC (100%)
10	0	0	57	0	0	0	0	0	0	0	0	0	0	0	0	0	0	0	0	0	0	0	0	0	0	0	0	0	0	0	0	0	0	57	Endothelial.cell	Endothelial.cell (100%)
11	0	0	0	0	0	0	0	0	0	0	0	0	0	0	0	0	0	0	0	0	0	2	1	0	0	0	7	29	1	0	0	0	0	40	T.cells.memory.effector	T.cells.memory.effector (73%)
Sum	0	0	67	55	37	22	8	0	7	22	5	96	27	0	0	0	0	1	18	13	0	31	43	0	1	1	7	805	28	20	1	50	0	1365
Percent (95% ci)	0 (2.2e-17;0.28)	0 (2.2e-17;0.28)	4.9 (3.9;6.2)	4 (3.1;5.2)	2.7 (2;3.7)	1.6 (1.1;2.4)	0.59 (0.3;1.2)	0 (2.2e-17;0.28)	0.51 (0.25;1.1)	1.6 (1.1;2.4)	0.37 (0.16;0.85)	7 (5.8;8.5)	2 (1.4;2.9)	0 (2.2e-17;0.28)	0 (2.2e-17;0.28)	0 (2.2e-17;0.28)	0 (2.2e-17;0.28)	0.073 (0.0038;0.41)	1.3 (0.84;2.1)	0.95 (0.56;1.6)	0 (2.2e-17;0.28)	2.3 (1.6;3.2)	3.2 (2.3;4.2)	0 (2.2e-17;0.28)	0.073 (0.0038;0.41)	0.073 (0.0038;0.41)	0.51 (0.25;1.1)	59 (56;62)	2.1 (1.4;2.9)	1.5 (0.95;2.3)	0.073 (0.0038;0.41)	3.7 (2.8;4.8)	0 (2.2e-17;0.28)	100
HS1_2_D.C.T
Cluster	B.cell	Cornified.Env	Endothelial.cell	Fibroblasts.c0	Fibroblasts.c3	Fibroblasts.c4	Keratinocyte.c1	Keratinocyte.c11	Keratinocyte.c14	Keratinocyte.c5	Keratinocyte.c7	Macrophage.DC	Melanocyte	Neural.cell	NK.cells	NK.cells.activated	NK.cells.resting	Pericyte.c10	Pericyte.c6	Secretory.epithelial.cell	Smooth.muscle.cell	T.cells	T.cells.CD8	T.cells.early.activated	T.cells.exhausted	T.cells.gamma.delta	T.cells.memory.activated	T.cells.memory.effector	T.cells.memory.resting	T.cells.naive	T.cells.regulatory	uncertain	unknown	Sum	Dominant.celltype	Celltype composition
1	0	0	0	0	0	0	40	0	0	57	86	0	0	0	0	0	0	0	0	15	0	0	0	0	0	0	0	0	0	0	0	31	0	229	mixed	Keratinocyte.c7 (38%), Keratinocyte.c5 (25%)
2	0	0	227	0	0	0	0	0	0	0	0	0	0	0	0	0	0	0	0	0	0	0	0	0	0	0	0	0	0	0	0	0	0	227	Endothelial.cell	Endothelial.cell (100%)
3	0	0	0	0	0	0	0	0	0	0	0	0	0	0	0	0	0	141	39	0	11	0	0	0	0	0	0	0	0	0	0	18	0	209	Pericyte.c10	Pericyte.c10 (67%)
4	0	0	0	113	27	28	0	0	0	0	0	0	0	11	0	0	0	0	0	0	0	0	0	0	0	0	0	0	0	0	0	26	0	205	Fibroblasts.c0	Fibroblasts.c0 (55%)
5	0	0	0	0	0	0	0	0	0	0	0	0	0	0	0	0	0	0	0	0	0	8	5	0	0	1	0	159	1	0	2	0	0	176	T.cells.memory.effector	T.cells.memory.effector (90%)
6	0	0	40	44	5	2	0	0	3	0	2	0	1	1	0	0	0	19	2	16	0	0	2	0	0	0	0	3	0	0	0	12	0	152	mixed	Fibroblasts.c0 (29%), Endothelial.cell (26%)
7	0	0	0	1	0	0	47	1	6	31	32	2	1	0	0	0	0	0	0	5	1	0	0	0	0	0	0	1	0	0	0	9	0	137	mixed	Keratinocyte.c1 (34%), Keratinocyte.c5 (23%), Keratinocyte.c7 (23%)
8	0	0	0	0	0	0	0	0	0	0	0	0	0	0	0	0	0	0	0	0	0	1	3	0	0	0	0	111	0	0	0	0	0	115	T.cells.memory.effector	T.cells.memory.effector (96%)
9	0	0	0	0	0	0	3	0	4	60	30	0	0	0	0	0	0	0	0	0	0	0	0	0	0	0	0	0	0	0	0	6	0	103	mixed	Keratinocyte.c5 (58%), Keratinocyte.c7 (29%)
10	0	0	0	0	0	0	0	0	0	0	0	0	83	0	0	0	0	0	0	0	0	0	0	0	0	0	0	0	0	0	0	0	0	83	Melanocyte	Melanocyte (100%)
11	0	0	69	0	0	0	0	0	0	0	0	0	0	0	0	0	0	0	0	0	0	0	0	0	0	0	0	0	0	0	0	0	0	69	Endothelial.cell	Endothelial.cell (100%)
Sum	0	0	336	158	32	30	90	1	13	148	150	2	85	12	0	0	0	160	41	36	12	9	10	0	0	1	0	274	1	0	2	102	0	1705
Percent (95% ci)	0 (0;0.22)	0 (0;0.22)	20 (18;22)	9.3 (8;11)	1.9 (1.3;2.6)	1.8 (1.2;2.5)	5.3 (4.3;6.4)	0.059 (0.003;0.33)	0.76 (0.45;1.3)	8.7 (7.4;10)	8.8 (7.5;10)	0.12 (0.032;0.43)	5 (4;6.1)	0.7 (0.4;1.2)	0 (0;0.22)	0 (0;0.22)	0 (0;0.22)	9.4 (8.1;11)	2.4 (1.8;3.2)	2.1 (1.5;2.9)	0.7 (0.4;1.2)	0.53 (0.28;1)	0.59 (0.32;1.1)	0 (0;0.22)	0 (0;0.22)	0.059 (0.003;0.33)	0 (0;0.22)	16 (14;18)	0.059 (0.003;0.33)	0 (0;0.22)	0.12 (0.032;0.43)	6 (5;7.2)	0 (0;0.22)	100
HS1_3_D.CP
Cluster	B.cell	Cornified.Env	Endothelial.cell	Fibroblasts.c0	Fibroblasts.c3	Fibroblasts.c4	Keratinocyte.c1	Keratinocyte.c11	Keratinocyte.c14	Keratinocyte.c5	Keratinocyte.c7	Macrophage.DC	Melanocyte	Neural.cell	NK.cells	NK.cells.activated	NK.cells.resting	Pericyte.c10	Pericyte.c6	Secretory.epithelial.cell	Smooth.muscle.cell	T.cells	T.cells.CD8	T.cells.early.activated	T.cells.exhausted	T.cells.gamma.delta	T.cells.memory.activated	T.cells.memory.effector	T.cells.memory.resting	T.cells.naive	T.cells.regulatory	uncertain	unknown	Sum	Dominant.celltype	Celltype composition
1	0	0	44	28	0	22	0	0	0	0	0	12	0	0	0	0	0	0	15	0	11	0	0	0	0	0	0	0	0	0	0	0	0	132	mixed	Endothelial.cell (33%), Fibroblasts.c0 (21%)
2	0	0	1	3	0	0	21	0	37	7	37	2	6	0	0	0	0	2	0	6	1	0	0	0	0	0	0	3	0	0	0	15	0	141	mixed	Keratinocyte.c14 (26%), Keratinocyte.c7 (26%)
3	0	0	0	0	0	0	0	0	0	0	0	0	0	0	0	0	0	0	0	0	0	0	0	0	0	0	0	124	0	0	0	0	0	124	T.cells.memory.effector	T.cells.memory.effector (100%)
4	0	0	0	0	0	0	0	0	0	0	0	0	0	0	0	0	0	0	0	0	0	9	2	0	0	0	4	87	0	0	6	0	0	108	T.cells.memory.effector	T.cells.memory.effector (81%)
5	0	0	0	0	0	0	0	0	0	0	0	0	0	0	0	0	0	0	0	0	0	4	4	0	0	0	0	91	1	0	0	0	0	100	T.cells.memory.effector	T.cells.memory.effector (91%)
6	0	0	14	21	0	0	0	0	11	0	0	14	7	0	0	0	0	0	0	0	0	0	1	0	0	0	0	8	0	0	0	8	0	84	Fibroblasts.c0	Fibroblasts.c0 (25%)
7	0	0	0	0	0	0	0	0	0	0	0	0	0	0	6	0	0	0	0	0	0	4	6	0	0	0	3	33	0	0	0	0	0	52	T.cells.memory.effector	T.cells.memory.effector (63%)
8	0	0	0	0	0	0	0	0	0	0	0	0	0	0	0	0	0	0	0	0	0	0	0	0	0	0	0	44	0	0	0	0	0	44	T.cells.memory.effector	T.cells.memory.effector (100%)
9	0	0	0	0	0	0	0	0	0	0	0	0	43	0	0	0	0	0	0	0	0	0	0	0	0	0	0	0	0	0	0	0	0	43	Melanocyte	Melanocyte (100%)
10	0	0	0	0	0	0	0	0	7	24	0	0	0	0	0	0	0	0	0	0	0	0	0	0	0	0	0	0	0	0	0	9	0	40	mixed	Keratinocyte.c5 (60%), uncertain (23%)
Sum	0	0	59	52	0	22	21	0	55	31	37	28	56	0	6	0	0	2	15	6	12	17	13	0	0	0	7	390	1	0	6	32	0	868
Percent (95% ci)	0 (0;0.44)	0 (0;0.44)	6.8 (5.3;8.7)	6 (4.6;7.8)	0 (0;0.44)	2.5 (1.7;3.8)	2.4 (1.6;3.7)	0 (0;0.44)	6.3 (4.9;8.2)	3.6 (2.5;5)	4.3 (3.1;5.8)	3.2 (2.2;4.6)	6.5 (5;8.3)	0 (0;0.44)	0.69 (0.32;1.5)	0 (0;0.44)	0 (0;0.44)	0.23 (0.063;0.84)	1.7 (1.1;2.8)	0.69 (0.32;1.5)	1.4 (0.79;2.4)	2 (1.2;3.1)	1.5 (0.88;2.5)	0 (0;0.44)	0 (0;0.44)	0 (0;0.44)	0.81 (0.39;1.7)	45 (42;48)	0.12 (0.0059;0.65)	0 (0;0.44)	0.69 (0.32;1.5)	3.7 (2.6;5.2)	0 (0;0.44)	100
HS2_1_MACS
Cluster	B.cell	Cornified.Env	Endothelial.cell	Fibroblasts.c0	Fibroblasts.c3	Fibroblasts.c4	Keratinocyte.c1	Keratinocyte.c11	Keratinocyte.c14	Keratinocyte.c5	Keratinocyte.c7	Macrophage.DC	Melanocyte	Neural.cell	NK.cells	NK.cells.activated	NK.cells.resting	Pericyte.c10	Pericyte.c6	Secretory.epithelial.cell	Smooth.muscle.cell	T.cells	T.cells.CD8	T.cells.early.activated	T.cells.exhausted	T.cells.gamma.delta	T.cells.memory.activated	T.cells.memory.effector	T.cells.memory.resting	T.cells.naive	T.cells.regulatory	uncertain	unknown	Sum	Dominant.celltype	Celltype composition
1	0	0	199	0	0	0	0	0	0	0	0	0	0	0	0	0	0	0	0	0	0	0	0	0	0	0	0	0	0	0	0	0	0	199	Endothelial.cell	Endothelial.cell (100%)
2	0	0	165	0	0	0	0	0	0	0	0	0	0	0	0	0	0	0	0	0	0	0	0	0	0	0	0	0	0	0	0	11	0	176	Endothelial.cell	Endothelial.cell (94%)
3	0	0	175	0	0	0	0	0	0	0	0	0	0	0	0	0	0	0	0	0	0	0	0	0	0	0	0	0	0	0	0	0	0	175	Endothelial.cell	Endothelial.cell (100%)
4	0	0	0	0	0	0	0	0	0	0	0	0	0	0	0	0	0	113	19	0	0	0	0	0	0	0	0	0	0	0	0	14	0	146	Pericyte.c10	Pericyte.c10 (77%)
5	0	0	11	15	0	0	0	0	0	0	0	0	0	0	0	0	0	85	7	0	0	0	0	0	0	0	0	0	0	0	0	22	0	140	Pericyte.c10	Pericyte.c10 (60%)
6	0	0	107	0	0	0	0	0	0	0	0	0	0	0	0	0	0	0	0	0	0	0	0	0	0	0	0	0	0	0	0	0	0	107	Endothelial.cell	Endothelial.cell (100%)
7	0	0	0	0	0	0	0	0	0	0	0	0	0	0	0	0	0	52	11	0	0	0	0	0	0	0	0	0	0	0	0	8	0	71	Pericyte.c10	Pericyte.c10 (73%)
8	0	0	0	0	0	0	0	0	0	0	0	0	0	0	0	0	0	0	0	0	62	0	0	0	0	0	0	0	0	0	0	0	0	62	Smooth.muscle.cell	Smooth.muscle.cell (100%)
9	0	0	0	0	0	0	0	0	0	0	0	0	0	0	0	0	0	45	11	0	0	0	0	0	0	0	0	0	0	0	0	0	0	56	Pericyte.c10	Pericyte.c10 (80%)
10	0	0	33	0	0	0	0	0	0	0	0	0	0	0	0	0	0	0	0	0	0	0	0	0	0	0	0	0	0	0	0	0	0	33	Endothelial.cell	Endothelial.cell (100%)
11	0	0	0	0	0	0	0	0	0	0	0	0	0	0	0	0	0	0	0	0	0	4	0	0	0	0	0	21	0	0	0	0	0	25	T.cells.memory.effector	T.cells.memory.effector (84%)
Sum	0	0	690	15	0	0	0	0	0	0	0	0	0	0	0	0	0	295	48	0	62	4	0	0	0	0	0	21	0	0	0	55	0	1190
Percent (95% ci)	0 (0;0.32)	0 (0;0.32)	58 (55;61)	1.3 (0.77;2.1)	0 (0;0.32)	0 (0;0.32)	0 (0;0.32)	0 (0;0.32)	0 (0;0.32)	0 (0;0.32)	0 (0;0.32)	0 (0;0.32)	0 (0;0.32)	0 (0;0.32)	0 (0;0.32)	0 (0;0.32)	0 (0;0.32)	25 (22;27)	4 (3.1;5.3)	0 (0;0.32)	5.2 (4.1;6.6)	0.34 (0.13;0.86)	0 (0;0.32)	0 (0;0.32)	0 (0;0.32)	0 (0;0.32)	0 (0;0.32)	1.8 (1.2;2.7)	0 (0;0.32)	0 (0;0.32)	0 (0;0.32)	4.6 (3.6;6)	0 (0;0.32)	100
HS2_2_D.C.T
Cluster	B.cell	Cornified.Env	Endothelial.cell	Fibroblasts.c0	Fibroblasts.c3	Fibroblasts.c4	Keratinocyte.c1	Keratinocyte.c11	Keratinocyte.c14	Keratinocyte.c5	Keratinocyte.c7	Macrophage.DC	Melanocyte	Neural.cell	NK.cells	NK.cells.activated	NK.cells.resting	Pericyte.c10	Pericyte.c6	Secretory.epithelial.cell	Smooth.muscle.cell	T.cells	T.cells.CD8	T.cells.early.activated	T.cells.exhausted	T.cells.gamma.delta	T.cells.memory.activated	T.cells.memory.effector	T.cells.memory.resting	T.cells.naive	T.cells.regulatory	uncertain	unknown	Sum	Dominant.celltype	Celltype composition
1	0	0	287	0	0	0	0	0	0	0	0	0	0	0	0	0	0	0	0	0	0	0	0	0	0	0	0	0	0	0	0	0	0	287	Endothelial.cell	Endothelial.cell (100%)
2	0	0	150	0	0	0	0	0	0	0	0	0	0	0	0	0	0	0	0	0	0	0	0	0	0	0	0	0	0	0	0	0	0	150	Endothelial.cell	Endothelial.cell (100%)
3	0	0	0	12	0	0	0	0	0	0	0	0	0	0	0	0	0	129	0	0	0	0	0	0	0	0	0	0	0	0	0	0	0	141	Pericyte.c10	Pericyte.c10 (91%)
4	0	0	0	0	0	0	0	0	0	0	0	0	0	0	0	0	0	89	0	0	28	0	0	0	0	0	0	0	0	0	0	21	0	138	Pericyte.c10	Pericyte.c10 (65%)
5	0	0	138	0	0	0	0	0	0	0	0	0	0	0	0	0	0	0	0	0	0	0	0	0	0	0	0	0	0	0	0	0	0	138	Endothelial.cell	Endothelial.cell (100%)
6	0	0	123	0	0	0	0	0	0	0	0	0	0	0	0	0	0	0	0	0	0	0	0	0	0	0	0	0	0	0	0	0	0	123	Endothelial.cell	Endothelial.cell (100%)
7	0	0	0	0	0	0	0	0	0	0	0	0	0	0	0	0	0	110	0	0	0	0	0	0	0	0	0	0	0	0	0	6	0	116	Pericyte.c10	Pericyte.c10 (95%)
8	0	0	0	0	0	0	0	0	0	0	0	0	0	0	0	0	0	0	0	0	102	0	0	0	0	0	0	0	0	0	0	0	0	102	Smooth.muscle.cell	Smooth.muscle.cell (100%)
9	0	0	0	0	0	0	0	0	0	0	0	0	0	0	0	0	0	0	0	0	0	2	6	0	0	1	0	51	1	0	0	0	0	61	T.cells.memory.effector	T.cells.memory.effector (83%)
10	0	0	56	0	0	0	0	0	0	0	0	0	0	0	0	0	0	0	0	0	0	0	0	0	0	0	0	0	0	0	0	0	0	56	Endothelial.cell	Endothelial.cell (100%)
11	0	0	0	0	0	0	0	0	0	0	0	0	0	0	0	0	0	5	43	0	0	0	0	0	0	0	0	0	0	0	0	0	0	48	Pericyte.c6	Pericyte.c6 (90%)
12	0	0	46	0	0	0	0	0	0	0	0	0	0	0	0	0	0	0	0	0	0	0	0	0	0	0	0	0	0	0	0	0	0	46	Endothelial.cell	Endothelial.cell (100%)
13	0	0	4	0	0	0	19	0	0	3	0	3	0	0	0	0	0	0	0	0	0	0	0	0	0	0	0	1	0	0	0	9	0	39	mixed	Keratinocyte.c1 (49%), uncertain (23%)
Sum	0	0	804	12	0	0	19	0	0	3	0	3	0	0	0	0	0	333	43	0	130	2	6	0	0	1	0	52	1	0	0	36	0	1445
Percent (95% ci)	0 (0;0.27)	0 (0;0.27)	56 (53;58)	0.83 (0.48;1.4)	0 (0;0.27)	0 (0;0.27)	1.3 (0.84;2)	0 (0;0.27)	0 (0;0.27)	0.21 (0.071;0.61)	0 (0;0.27)	0.21 (0.071;0.61)	0 (0;0.27)	0 (0;0.27)	0 (0;0.27)	0 (0;0.27)	0 (0;0.27)	23 (21;25)	3 (2.2;4)	0 (0;0.27)	9 (7.6;11)	0.14 (0.038;0.5)	0.42 (0.19;0.9)	0 (0;0.27)	0 (0;0.27)	0.069 (0.0035;0.39)	0 (0;0.27)	3.6 (2.8;4.7)	0.069 (0.0035;0.39)	0 (0;0.27)	0 (0;0.27)	2.5 (1.8;3.4)	0 (0;0.27)	100
HS2_4_Liberases_DH
Cluster	B.cell	Cornified.Env	Endothelial.cell	Fibroblasts.c0	Fibroblasts.c3	Fibroblasts.c4	Keratinocyte.c1	Keratinocyte.c11	Keratinocyte.c14	Keratinocyte.c5	Keratinocyte.c7	Macrophage.DC	Melanocyte	Neural.cell	NK.cells	NK.cells.activated	NK.cells.resting	Pericyte.c10	Pericyte.c6	Secretory.epithelial.cell	Smooth.muscle.cell	T.cells	T.cells.CD8	T.cells.early.activated	T.cells.exhausted	T.cells.gamma.delta	T.cells.memory.activated	T.cells.memory.effector	T.cells.memory.resting	T.cells.naive	T.cells.regulatory	uncertain	unknown	Sum	Dominant.celltype	Celltype composition
1	0	0	219	0	0	0	0	0	0	0	0	0	0	0	0	0	0	0	0	0	0	0	0	0	0	0	0	0	0	0	0	0	0	219	Endothelial.cell	Endothelial.cell (100%)
2	0	0	12	0	0	0	0	0	0	0	0	0	0	0	0	0	0	131	15	0	16	0	0	0	0	0	0	0	0	0	0	17	0	191	Pericyte.c10	Pericyte.c10 (69%)
3	0	0	146	0	0	0	0	0	0	0	0	0	0	0	0	0	0	0	0	0	0	0	0	0	0	0	0	0	0	0	0	0	0	146	Endothelial.cell	Endothelial.cell (100%)
4	0	0	128	0	0	0	0	0	0	0	0	0	0	0	0	0	0	0	0	0	0	0	0	0	0	0	0	0	0	0	0	0	0	128	Endothelial.cell	Endothelial.cell (100%)
5	0	0	116	0	0	0	0	0	0	0	0	0	0	0	0	0	0	0	0	0	0	0	0	0	0	0	0	0	0	0	0	0	0	116	Endothelial.cell	Endothelial.cell (100%)
6	0	0	103	0	0	0	0	0	0	0	0	0	0	0	0	0	0	0	0	0	0	0	0	0	0	0	0	0	0	0	0	0	0	103	Endothelial.cell	Endothelial.cell (100%)
7	0	0	102	0	0	0	0	0	0	0	0	0	0	0	0	0	0	0	0	0	0	0	0	0	0	0	0	0	0	0	0	0	0	102	Endothelial.cell	Endothelial.cell (100%)
8	0	0	0	0	0	0	0	0	0	0	0	0	0	0	0	0	0	0	0	0	79	0	0	0	0	0	0	0	0	0	0	0	0	79	Smooth.muscle.cell	Smooth.muscle.cell (100%)
9	0	0	14	0	0	0	25	0	2	4	0	0	0	0	0	0	0	0	0	0	0	0	0	0	0	0	0	0	0	0	0	9	0	54	mixed	Keratinocyte.c1 (46%), Endothelial.cell (26%)
10	0	0	28	0	0	0	0	0	0	0	0	0	0	0	0	0	0	0	0	0	0	0	0	0	0	0	0	0	0	0	0	0	0	28	Endothelial.cell	Endothelial.cell (100%)
Sum	0	0	868	0	0	0	25	0	2	4	0	0	0	0	0	0	0	131	15	0	95	0	0	0	0	0	0	0	0	0	0	26	0	1166
Percent (95% ci)	0 (0;0.33)	0 (0;0.33)	74 (72;77)	0 (0;0.33)	0 (0;0.33)	0 (0;0.33)	2.1 (1.5;3.1)	0 (0;0.33)	0.17 (0.047;0.62)	0.34 (0.13;0.88)	0 (0;0.33)	0 (0;0.33)	0 (0;0.33)	0 (0;0.33)	0 (0;0.33)	0 (0;0.33)	0 (0;0.33)	11 (9.5;13)	1.3 (0.78;2.1)	0 (0;0.33)	8.1 (6.7;9.9)	0 (0;0.33)	0 (0;0.33)	0 (0;0.33)	0 (0;0.33)	0 (0;0.33)	0 (0;0.33)	0 (0;0.33)	0 (0;0.33)	0 (0;0.33)	0 (0;0.33)	2.2 (1.5;3.2)	0 (0;0.33)	100

## Sheet: Fig2d 
		Healthy Skin 1			Healthy Skin 2
Nr	Antibody	HS1_1	HS1_2	HS1_3	HS2_1	HS2_2	HS2_4
1	CD1c	2	2	2	3	2	2
2	CD1d	3	3	2.5	3	2.5	2.5
3	CD2	3	3	3	3	2.5	2.5
4	CD3	2.5	2.2	2.5	2.5	2.5	2.5
5	CD4	2	2	2	2	2	2
6	CD5	2.5	2.5	2.5	3	3	2.5
7	CD8a	2.2	2.5	2.5	2.8	3	3
8	CD10	3	2	2	2.5	2.2	2
9	CD11a / ITGAL	4	3.5	4	4	3.5	3.5
10	CD11b / ITGAM	3	3	2.5	3	3	3
11	CD11c / ITGAX	4	3	3	4	3	3
12	CD14	3	2.5	2.5	3.5	3	3
13	CD15	3	2.5	2.5	3	3	3
14	CD16 / FCGR3A	2	2	0.5	2	2	2
15	CD19	3	2.5	2	3	2	3
16	CD20	3	2	2	3	2	2
17	CD21	3.5	3.5	3	3	2.5	3
18	CD22	3	2	2	3	3	3
19	CD24	3	3	2.5	3	3	3
20	CD25 / IL2R	3	2.5	2.5	4	3	4
21	CD27	2.3	2	2	2	2	2
22	CD28	2.5	2	2.5	3	3	3
23	CD30	2.7	2.5	2.5	2.5	2.5	3
24	CD31 / PECAM1	3.3	3	3	5	4	5
25	CD32 / FCGR2A	3	2.5	3	3	2.5	3
26	CD33	1.5	1.5	1.5	2	2	3
27	CD36	2.8	2.5	2	3	2.5	2.5
28	CD38	2	2	2	2.5	2.5	2
29	CD39	2.5	3	2.5	3	2.8	3
30	CD40	2	2	2	2	2	2.5
31	CD44	3.7	3	3	3.5	3	3
32	CD45	3	3	2	3	3	3
33	CD45RO	2	1.5	2	2	2	2
34	CD45RA	2	2	1.5	2	2	2
35	CD47	3	3	4	5	6	5.5
36	CD48	3	2	2.5	3	2	3
37	CD49f / ITGA6	3	3	3	5	5	5
38	CD56-rec / NCAM	3	2	2	3	3	4
39	CD57-rec	3.5	3	3	3	3	3
40	CD58	2	2	2	3	3	3
41	CD62L / SELL	3	2	2	3	2	3
42	CD64	2	2	2	2	2	3
43	CD66b / CEACAM8	3.5	2.5	2.5	3	2	2.5
44	CD69	2	2	2	3	3	3
45	CD70	3.2	3	3	4	3.5	3
46	CD71	3	2	2	3.5	3	2.5
47	CD73	2.5	2.5	2.5	4	3	2.5
48	CD80	3	2.5	2.5	3	3	3
49	CD81	2.5	2.5	2.5	4	3	4
50	CD86	2.5	2	2.5	3	3	4
51	CD90 / Thy1	4	4	3.5	5	3.5	3.5
52	CD95	2	2.5	2.5	3	3	3
53	CD96	2.5	2.2	2.2	3	3	3
54	CD103 / ITGAE	2.5	2	2	2	2	2
55	CD107a	3	2.5	2.5	4	3	3.5
56	CD117	2.2	2	2	3	2	3
57	CD123 / IL3RA	2	2	1.5	2	2	2
58	CD124 / IL4R	3	2.5	2.5	3	2.5	2.5
59	CD127 / IL7R	2.5	2.5	1.7	2.5	3	2.5
60	CD134 / OX40	3	3	2.5	3	3	3
61	CD137	3	3	3	3	3	3
62	CD138 / SDC1	2.2	2.2	2	2.2	2	2
63	CD141 / THBD	3	2.8	3	4	3	3.5
64	CD152 / CTLA4	2	2	2	3	2.2	3
65	CD154 / CD40L	2.5	2.5	2.5	3	2.2	3
66	CD161 / KLRB1	2	2	2	2	2	3
67	CD183 / CXCR3	4	4	3.6	4	4	3.8
68	CD184 / CXCR4	2	2	2	3	2	2
69	CD185 / CXCR5	2.8	2.5	2	3	3	3
70	CD194	2	2	2	2	2	2
71	CD195 / CCR5	3	2	2	2	2	2
72	CD196 / CCR6	3	2.5	2.5	2.5	2.5	3
73	CD197	3	2.2	2.5	3	4	3
74	CD223 / LAG-3	3	2.5	2.5	2.8	3	3
75	CD270 / TNFRSF14	3	2.5	2.5	3	3	3
76	CD272 / BTLA	2.5	2.5	2.5	2.5	2.5	3
77	CD273 / PDL1	2	2	2	2	3	3
78	CD274 / PDL1	2.5	2.5	2.5	3	3	3
79	CD278 / ICOS	3	2	2.5	4	2	3
80	CD279 / PD1	2.5	2	2	2.5	3	3
81	CD294 / CRTH2	2.5	2.5	2	2.5	3	3
82	CD314 / NKG2D	3	2.2	3	4	3	3
83	CD335 / NKp46	3	2	2	4	3	3
84	CD336	3	3	3	4	3	3
85	CD337 / NCR3	3	2.5	3	4	4	4
86	CD366	2.5	2	2.5	3	3	3
87	B7-H4 / VTCN1	3.5	3	3	4	3	3
88	HLA-A/B/C	1.5	1.5	1	1	1.5	2
89	HLA-DR	3.3	3	3.5	5	5	5
90	integrin b7	2	1.5	2	2	1.8	2
91	IgM	3	3	3	3	3	3
92	TIGIT	2	2	2	2	2	2
93	Podoplanin	4	3	3.5	2.5	3	2.5
94	TCR-a/b	3.5	3	3	3	3.2	4
95	TCR-vd2	2.5	2	2	3	2	3
96	TCR-valpha24	2.5	2.5	2	3	2.5	3
97	TCR-valpha7.2	3	3	3	3	3	3

## Sheet: Fig 3a 
HS3_1
Cluster	B.cell	Cornified.Env	Endothelial.cell	Fibroblasts.c0	Fibroblasts.c3	Fibroblasts.c4	Keratinocyte.c1	Keratinocyte.c11	Keratinocyte.c14	Keratinocyte.c5	Keratinocyte.c7	Macrophage.DC	Melanocyte	Neural.cell	NK.cells	NK.cells.activated	NK.cells.resting	Pericyte.c10	Pericyte.c6	Secretory.epithelial.cell	Smooth.muscle.cell	T.cells	T.cells.CD8	T.cells.early.activated	T.cells.exhausted	T.cells.gamma.delta	T.cells.memory.activated	T.cells.memory.effector	T.cells.memory.resting	T.cells.naive	T.cells.regulatory	uncertain	unknown	Sum	Dominant.celltype	Celltype composition
1	0	0	0	0	0	0	0	0	0	0	0	0	0	0	0	0	0	0	0	0	0	25	8	0	0	8	0	17	15	12	98	0	0	183	T.cells.regulatory	T.cells.regulatory (54%)
2	0	0	0	0	0	0	0	0	0	0	0	0	0	0	0	0	0	0	0	0	0	4	4	0	0	5	0	81	0	0	9	0	0	103	T.cells.memory.effector	T.cells.memory.effector (78%)
3	0	0	0	0	0	0	0	0	0	0	0	0	0	0	0	0	0	0	0	0	0	1	2	0	0	1	0	100	0	0	3	0	0	107	T.cells.memory.effector	T.cells.memory.effector (93%)
4	0	0	20	0	0	0	0	0	0	0	0	0	0	0	0	0	0	0	0	66	0	0	0	0	0	0	0	0	0	0	0	9	0	95	mixed	Secretory.epithelial.cell (69%), Endothelial.cell (21%)
5	0	0	102	0	0	0	0	0	0	0	0	0	0	0	0	0	0	0	0	0	0	0	0	0	0	0	0	0	0	0	0	0	0	102	Endothelial.cell	Endothelial.cell (100%)
6	0	0	0	0	0	0	13	0	0	0	33	0	14	0	0	0	0	0	0	5	7	0	0	0	0	0	0	0	0	0	0	18	0	90	Keratinocyte.c7	Keratinocyte.c7 (37%)
7	0	0	0	0	0	0	0	0	0	0	0	87	0	0	0	0	0	0	0	0	0	0	0	0	0	0	0	0	0	0	0	0	0	87	Macrophage.DC	Macrophage.DC (100%)
8	0	0	0	0	0	0	0	0	0	0	0	0	0	0	0	0	0	0	0	0	0	0	0	0	0	0	0	75	0	0	0	0	0	75	T.cells.memory.effector	T.cells.memory.effector (100%)
9	0	0	0	0	0	0	0	0	0	0	0	0	0	0	0	0	0	0	56	5	7	0	0	0	0	0	0	0	0	0	0	0	0	68	Pericyte.c6	Pericyte.c6 (82%)
10	0	0	0	0	0	0	0	0	0	0	0	0	0	0	0	0	0	0	0	59	0	0	0	0	0	0	0	0	0	0	0	0	0	59	Secretory.epithelial.cell	Secretory.epithelial.cell (100%)
11	0	0	0	0	0	0	0	0	0	0	0	0	0	0	0	0	0	0	0	0	0	2	0	0	0	0	0	49	1	0	6	0	0	58	T.cells.memory.effector	T.cells.memory.effector (85%)
12	0	0	0	0	0	0	22	0	0	0	7	0	0	0	0	0	0	0	0	0	0	0	0	0	0	0	0	0	0	0	0	7	0	36	Keratinocyte.c1	Keratinocyte.c1 (61%)
13	0	0	0	3	2	0	0	0	0	0	0	0	0	0	0	0	0	0	0	0	23	0	0	0	0	0	0	0	0	0	0	9	0	37	mixed	Smooth.muscle.cell (62%), uncertain (24%)
14	7	0	0	0	0	0	0	0	0	0	0	0	0	0	0	0	0	0	0	0	0	1	0	0	0	0	0	21	0	0	0	1	0	30	mixed	T.cells.memory.effector (70%), B.cell (23%)
Sum	7	0	122	3	2	0	35	0	0	0	40	87	14	0	0	0	0	0	56	135	37	33	14	0	0	14	0	343	16	12	116	44	0	1130
Percent (95% ci)	0.62 (0.3;1.3)	0 (0;0.34)	11 (9.1;13)	0.27 (0.09;0.78)	0.18 (0.049;0.64)	0 (0;0.34)	3.1 (2.2;4.3)	0 (0;0.34)	0 (0;0.34)	0 (0;0.34)	3.5 (2.6;4.8)	7.7 (6.3;9.4)	1.2 (0.74;2.1)	0 (0;0.34)	0 (0;0.34)	0 (0;0.34)	0 (0;0.34)	0 (0;0.34)	5 (3.8;6.4)	12 (10;14)	3.3 (2.4;4.5)	2.9 (2.1;4.1)	1.2 (0.74;2.1)	0 (0;0.34)	0 (0;0.34)	1.2 (0.74;2.1)	0 (0;0.34)	30 (28;33)	1.4 (0.87;2.3)	1.1 (0.61;1.8)	10 (8.6;12)	3.9 (2.9;5.2)	0 (0;0.34)	100
HS3_2
Cluster	B.cell	Cornified.Env	Endothelial.cell	Fibroblasts.c0	Fibroblasts.c3	Fibroblasts.c4	Keratinocyte.c1	Keratinocyte.c11	Keratinocyte.c14	Keratinocyte.c5	Keratinocyte.c7	Macrophage.DC	Melanocyte	Neural.cell	NK.cells	NK.cells.activated	NK.cells.resting	Pericyte.c10	Pericyte.c6	Secretory.epithelial.cell	Smooth.muscle.cell	T.cells	T.cells.CD8	T.cells.early.activated	T.cells.exhausted	T.cells.gamma.delta	T.cells.memory.activated	T.cells.memory.effector	T.cells.memory.resting	T.cells.naive	T.cells.regulatory	uncertain	unknown	Sum	Dominant.celltype	Celltype composition
1	0	0	0	0	0	0	0	11	0	12	13	0	8	0	0	0	0	0	0	29	6	0	0	0	0	0	0	0	0	0	0	19	0	98	Secretory.epithelial.cell	Secretory.epithelial.cell (30%)
2	0	0	0	0	0	0	0	0	0	0	0	0	0	0	0	0	0	0	83	0	0	0	0	0	0	0	0	0	0	0	0	11	0	94	Pericyte.c6	Pericyte.c6 (88%)
3	0	0	0	0	0	0	0	21	0	7	0	0	1	0	0	0	0	0	2	61	0	0	0	0	0	0	0	0	0	0	0	3	0	95	mixed	Secretory.epithelial.cell (64%), Keratinocyte.c11 (22%)
4	0	0	0	0	0	0	0	0	0	0	0	70	0	0	0	0	0	0	0	0	0	0	0	0	0	0	0	0	0	0	0	0	0	70	Macrophage.DC	Macrophage.DC (100%)
5	0	0	0	0	0	0	0	0	0	0	0	0	0	0	0	0	0	0	0	0	0	4	17	0	0	0	0	39	9	0	0	0	0	69	T.cells_mixed	T.cells.memory.effector (56%), T.cells.CD8 (25%)
6	0	0	0	0	0	0	0	0	0	0	0	0	0	0	0	0	0	0	0	0	0	4	23	0	0	0	0	0	32	0	0	0	0	59	T.cells_mixed	T.cells.memory.resting (54%), T.cells.CD8 (39%)
7	0	0	0	0	0	0	0	0	0	0	0	0	0	0	0	0	0	0	0	52	0	0	0	0	0	0	0	0	0	0	0	0	0	52	Secretory.epithelial.cell	Secretory.epithelial.cell (100%)
8	0	0	0	0	0	0	0	0	0	0	0	0	0	0	0	0	0	0	0	0	0	0	1	0	0	0	0	32	0	0	0	0	0	33	T.cells.memory.effector	T.cells.memory.effector (97%)
9	0	0	49	0	0	0	0	0	0	0	0	0	0	0	0	0	0	0	0	0	0	0	0	0	0	0	0	0	0	0	0	0	0	49	Endothelial.cell	Endothelial.cell (100%)
10	0	0	0	0	0	0	0	0	0	0	0	0	0	0	0	0	0	21	2	0	11	0	0	0	0	0	0	0	0	0	0	2	0	36	mixed	Pericyte.c10 (58%), Smooth.muscle.cell (31%)
11	0	0	0	0	0	0	0	14	0	0	1	0	0	0	0	0	0	0	0	5	0	0	0	0	0	0	0	0	0	0	0	4	0	24	mixed	Keratinocyte.c11 (58%), Secretory.epithelial.cell (21%)
Sum	0	0	49	0	0	0	0	46	0	19	14	70	9	0	0	0	0	21	87	147	17	8	41	0	0	0	0	71	41	0	0	39	0	679
Percent (95% ci)	0 (0;0.56)	0 (0;0.56)	7.2 (5.5;9.4)	0 (0;0.56)	0 (0;0.56)	0 (0;0.56)	0 (0;0.56)	6.8 (5.1;8.9)	0 (0;0.56)	2.8 (1.8;4.3)	2.1 (1.2;3.4)	10 (8.2;13)	1.3 (0.7;2.5)	0 (0;0.56)	0 (0;0.56)	0 (0;0.56)	0 (0;0.56)	3.1 (2;4.7)	13 (11;16)	22 (19;25)	2.5 (1.6;4)	1.2 (0.6;2.3)	6 (4.5;8.1)	0 (0;0.56)	0 (0;0.56)	0 (0;0.56)	0 (0;0.56)	10 (8.4;13)	6 (4.5;8.1)	0 (0;0.56)	0 (0;0.56)	5.7 (4.2;7.8)	0 (0;0.56)	100
HS3_4
Cluster	B.cell	Cornified.Env	Endothelial.cell	Fibroblasts.c0	Fibroblasts.c3	Fibroblasts.c4	Keratinocyte.c1	Keratinocyte.c11	Keratinocyte.c14	Keratinocyte.c5	Keratinocyte.c7	Macrophage.DC	Melanocyte	Neural.cell	NK.cells	NK.cells.activated	NK.cells.resting	Pericyte.c10	Pericyte.c6	Secretory.epithelial.cell	Smooth.muscle.cell	T.cells	T.cells.CD8	T.cells.early.activated	T.cells.exhausted	T.cells.gamma.delta	T.cells.memory.activated	T.cells.memory.effector	T.cells.memory.resting	T.cells.naive	T.cells.regulatory	uncertain	unknown	Sum	Dominant.celltype	Celltype composition
1	0	0	7	2	0	5	8	3	11	0	23	4	11	0	0	0	0	0	2	24	6	0	0	0	0	0	0	5	1	0	0	20	0	132	mixed	all<20
2	0	0	0	0	0	0	0	0	0	0	0	0	0	0	0	0	0	1	24	0	51	0	0	0	0	0	0	0	0	0	0	8	0	84	mixed	Smooth.muscle.cell (61%), Pericyte.c6 (29%)
3	0	0	0	0	0	0	10	0	0	12	0	0	6	0	0	0	0	0	0	18	0	0	0	0	0	0	0	0	0	0	0	8	0	54	mixed	Secretory.epithelial.cell (33%), Keratinocyte.c5 (22%)
4	0	0	56	0	0	0	0	0	0	0	0	0	0	0	0	0	0	0	0	0	0	0	0	0	0	0	0	0	0	0	0	0	0	56	Endothelial.cell	Endothelial.cell (100%)
5	0	0	0	0	0	0	0	0	0	0	0	0	0	0	0	0	0	0	0	0	0	10	14	0	2	0	1	1	10	0	15	0	0	53	T.cells_mixed	T.cells.regulatory (28%), T.cells.CD8 (26%)
6	0	0	0	0	0	0	0	0	0	0	0	53	0	0	0	0	0	0	0	0	0	0	0	0	0	0	0	0	0	0	0	0	0	53	Macrophage.DC	Macrophage.DC (100%)
7	0	0	0	0	0	0	0	0	0	0	0	0	0	0	0	0	0	0	0	0	0	2	6	0	0	0	0	29	0	0	1	0	0	38	T.cells.memory.effector	T.cells.memory.effector (76%)
8	0	0	0	0	0	0	0	0	0	0	0	0	0	0	0	0	0	12	0	0	0	0	0	0	0	0	0	0	0	0	0	0	0	12	Pericyte.c10	Pericyte.c10 (100%)
Sum	0	0	63	2	0	5	18	3	11	12	23	57	17	0	0	0	0	13	26	42	57	12	20	0	2	0	1	35	11	0	16	36	0	482
Percent (95% ci)	0 (0;0.79)	0 (0;0.79)	13 (10;16)	0.41 (0.11;1.5)	0 (0;0.79)	1 (0.44;2.4)	3.7 (2.4;5.8)	0.62 (0.21;1.8)	2.3 (1.3;4)	2.5 (1.4;4.3)	4.8 (3.2;7.1)	12 (9.2;15)	3.5 (2.2;5.6)	0 (0;0.79)	0 (0;0.79)	0 (0;0.79)	0 (0;0.79)	2.7 (1.6;4.6)	5.4 (3.7;7.8)	8.7 (6.5;12)	12 (9.2;15)	2.5 (1.4;4.3)	4.1 (2.7;6.3)	0 (0;0.79)	0.41 (0.11;1.5)	0 (0;0.79)	0.21 (0.011;1.2)	7.3 (5.3;9.9)	2.3 (1.3;4)	0 (0;0.79)	3.3 (2.1;5.3)	7.5 (5.4;10)	0 (0;0.79)	100

## Sheet: Fig 3d
		Healthy Skin 3
Nr	Antibody	HS3_1	HS3_2	HS3_4
1	CD1c	3	3	3.5
2	CD1d	4	4	4
3	CD2	3	3	3
4	CD3	4	4	3.5
5	CD4	3	3	3
6	CD5	4	4	4
7	CD8a	4	4	4
8	CD10	2.5	2.5	2.5
9	CD11a / ITGAL	4	4	4
10	CD11b / ITGAM	4.5	4	4
11	CD11c / ITGAX	4	5	4
12	CD14	4	4.5	5
13	CD15	4	4	4
14	CD16 / FCGR3A	3	3	3
15	CD19	4	4	4
16	CD20	3.5	3	3
17	CD21	3.5	4	4
18	CD22	3.5	3.5	3
19	CD24	3	4	4
20	CD25 / IL2R	4	5	4.5
21	CD27	3	3	3
22	CD28	4	4	5
23	CD30	4	4	4
24	CD31 / PECAM1	5	5	4.5
25	CD32 / FCGR2A	3	4	4
26	CD33	2.5	3	3
27	CD36	4	5	5
28	CD38	4	4	4
29	CD39	4	4	4
30	CD40	2	3	2
31	CD44	4	5	4.5
32	CD45	4	3.5	4
33	CD45RO	3.5	4	4
34	CD45RA	2.8	2	3
35	CD47	4	5	3
36	CD48	2.5	3	3
37	CD49f / ITGA6	5	5	5
38	CD56-rec / NCAM	4	4	4
39	CD57-rec	4	4	4
40	CD58	4	4	4
41	CD62L / SELL	4	3	3
42	CD64	3	3.8	3.8
43	CD66b / CEACAM8	4	4	4
44	CD69	3	4	3.5
45	CD70	3	4.5	5
46	CD71	3	3.3	4
47	CD73	4	4	5
48	CD80	4	4	4
49	CD81	4	4	5
50	CD86	3.5	4	4.5
51	CD90 / Thy1	5	5	5
52	CD95	4	4	4
53	CD96	3.5	3.5	4
54	CD103 / ITGAE	2	3	3
55	CD107a	4	4	4
56	CD117	3.5	3.5	3
57	CD123 / IL3RA	3	3	3.5
58	CD124 / IL4R	4	4	4
59	CD127 / IL7R	3	4	4
60	CD134 / OX40	4	4	4
61	CD137	4	4	4.5
62	CD138 / SDC1	2.5	3	3
63	CD141 / THBD	4	5	5
64	CD152 / CTLA4	3	3.5	3.5
65	CD154 / CD40L	4	4	4
66	CD161 / KLRB1	3	3	3
67	CD183 / CXCR3	5	5	5
68	CD184 / CXCR4	3	3	3
69	CD185 / CXCR5	4	4	4
70	CD194	4	4	4
71	CD195 / CCR5	3	3	3
72	CD196 / CCR6	3	3	4
73	CD197	5.5	5.5	5.5
74	CD223 / LAG-3	4	4	4.5
75	CD270 / TNFRSF14	4	4	4.5
76	CD272 / BTLA	3.5	3.5	4
77	CD273 / PDL1	4	4	4
78	CD274 / PDL1	4	4	4
79	CD278 / ICOS	4	3.8	4
80	CD279 / PD1	4	4	4
81	CD294 / CRTH2	4	4	4
82	CD314 / NKG2D	4	4.5	5
83	CD335 / NKp46	4	4	4
84	CD336	4	4.5	4.5
85	CD337 / NCR3	5	5	5
86	CD366	4	4	4
87	B7-H4 / VTCN1	4	4	4
88	HLA-A/B/C	2	2	2
89	HLA-DR	5	5	5
90	integrin b7	3	3	3
91	IgM	3	3	3
92	TIGIT	3	3	3
93	Podoplanin	4	4	4
94	TCR-a/b	5	5	5
95	TCR-vd2	4	4	4
96	TCR-valpha24	4	4	4
97	TCR-valpha7.2	4	4	4

## Sheet: Fig3e
avg.exp	pct.exp	features.plot	id	avg.exp.scaled
HLA-A	2.60377	82.0755	HLA-A	Secretory.epithelial.cells	0
HLA-DRA	1.6934	46.2264	HLA-DRA	Secretory.epithelial.cells	0
PTPRC	0.0707547	6.13208	PTPRC	Secretory.epithelial.cells	0
CD3E	0.0283019	2.35849	CD3E	Secretory.epithelial.cells	0
ITGAE	0.0377358	3.77358	ITGAE	Secretory.epithelial.cells	0
CD1C	0.0613208	4.24528	CD1C	Secretory.epithelial.cells	0
PECAM1	0.415094	22.6415	PECAM1	Secretory.epithelial.cells	0
PDPN	0.00943396	0.943396	PDPN	Secretory.epithelial.cells	0
EPCAM	0.608491	33.9623	EPCAM	Secretory.epithelial.cells	2.49791
MCAM	0.0990566	7.54717	MCAM	Secretory.epithelial.cells	0
KIT	0.15566	14.1509	KIT	Secretory.epithelial.cells	0
MME	0	0	MME	Secretory.epithelial.cells	NA
THY1	0.00943396	0.471698	THY1	Secretory.epithelial.cells	0
HLA-A1	10.8462	98.75	HLA-A	T.cells	1.89309
HLA-DRA1	0.40125	17.875	HLA-DRA	T.cells	0
PTPRC1	2.2275	69.625	PTPRC	T.cells	2.27721
CD3E1	2.46125	71.625	CD3E	T.cells	2.5
ITGAE1	0.235	17.25	ITGAE	T.cells	0.881497
CD1C1	0.0025	0.25	CD1C	T.cells	0
PECAM11	0.0375	2.5	PECAM1	T.cells	0
PDPN1	0.0025	0.125	PDPN	T.cells	0
EPCAM1	0.01625	1.25	EPCAM	T.cells	0
MCAM1	0.0225	1.625	MCAM	T.cells	0
KIT1	0.00375	0.375	KIT	T.cells	0
MME1	0	0	MME	T.cells	NA
THY11	0.01125	1	THY1	T.cells	0
HLA-A2	9.87281	99.1228	HLA-A	Endothelial.cells	1.58173
HLA-DRA2	5.10965	91.2281	HLA-DRA	Endothelial.cells	0
PTPRC2	0.0219298	1.75439	PTPRC	Endothelial.cells	0
CD3E2	0.0131579	0.877193	CD3E	Endothelial.cells	0
ITGAE2	0.219298	18.8596	ITGAE	Endothelial.cells	0.711229
CD1C2	0.0307018	0.877193	CD1C	Endothelial.cells	0
PECAM12	6.14474	88.5965	PECAM1	Endothelial.cells	2.5
PDPN2	0.00438596	0.438596	PDPN	Endothelial.cells	0
EPCAM2	0.0131579	0.877193	EPCAM	Endothelial.cells	0
MCAM2	0.469298	26.3158	MCAM	Endothelial.cells	0
KIT2	0.0307018	2.63158	KIT	Endothelial.cells	0
MME2	0	0	MME	Endothelial.cells	NA
THY12	0.0263158	2.19298	THY1	Endothelial.cells	0
HLA-A3	4.82857	97.1429	HLA-A	Macrophages	0
HLA-DRA3	55.0714	99.0476	HLA-DRA	Macrophages	2.5
PTPRC3	1.25238	66.1905	PTPRC	Macrophages	1.02136
CD3E3	0.0333333	1.90476	CD3E	Macrophages	0
ITGAE3	0.114286	10.4762	ITGAE	Macrophages	0
CD1C3	3.80952	60.4762	CD1C	Macrophages	2.5
PECAM13	0.233333	16.1905	PECAM1	Macrophages	0
PDPN3	0	0	PDPN	Macrophages	0
EPCAM3	0.0142857	1.42857	EPCAM	Macrophages	0
MCAM3	0.0142857	0.47619	MCAM	Macrophages	0
KIT3	0.00952381	0.952381	KIT	Macrophages	0
MME3	0	0	MME	Macrophages	NA
THY13	0.0380952	3.33333	THY1	Macrophages	0
HLA-A4	2.96354	82.2917	HLA-A	Keratinocytes	0
HLA-DRA4	0.114583	7.29167	HLA-DRA	Keratinocytes	0
PTPRC4	0.0104167	1.04167	PTPRC	Keratinocytes	0
CD3E4	0	0	CD3E	Keratinocytes	0
ITGAE4	0.09375	8.85417	ITGAE	Keratinocytes	0
CD1C4	0	0	CD1C	Keratinocytes	0
PECAM14	0.0104167	1.04167	PECAM1	Keratinocytes	0
PDPN4	0.0729167	6.25	PDPN	Keratinocytes	1.04272
EPCAM4	0.317708	17.1875	EPCAM	Keratinocytes	1.07498
MCAM4	0.0677083	3.125	MCAM	Keratinocytes	0
KIT4	0.0677083	5.20833	KIT	Keratinocytes	0
MME4	0	0	MME	Keratinocytes	NA
THY14	0.0208333	1.5625	THY1	Keratinocytes	0
HLA-A5	4.39062	86.4583	HLA-A	Pericyte	0
HLA-DRA5	0.015625	1.5625	HLA-DRA	Pericyte	0
PTPRC5	0.0104167	0.520833	PTPRC	Pericyte	0
CD3E5	0	0	CD3E	Pericyte	0
ITGAE5	0.197917	19.2708	ITGAE	Pericyte	0.47937
CD1C5	0.00520833	0.520833	CD1C	Pericyte	0
PECAM15	0.015625	1.5625	PECAM1	Pericyte	0
PDPN5	0	0	PDPN	Pericyte	0
EPCAM5	0.0104167	1.04167	EPCAM	Pericyte	0
MCAM5	4.13542	88.0208	MCAM	Pericyte	2.37298
KIT5	0	0	KIT	Pericyte	0
MME5	0	0	MME	Pericyte	NA
THY15	0.65625	12.5	THY1	Pericyte	0.865504
HLA-A6	3.21	82	HLA-A	Smooth.muscle.cells	0
HLA-DRA6	0.06	5	HLA-DRA	Smooth.muscle.cells	0
PTPRC6	0	0	PTPRC	Smooth.muscle.cells	0
CD3E6	0	0	CD3E	Smooth.muscle.cells	0
ITGAE6	0.16	13	ITGAE	Smooth.muscle.cells	0.0682059
CD1C6	0	0	CD1C	Smooth.muscle.cells	0
PECAM16	0.01	1	PECAM1	Smooth.muscle.cells	0
PDPN6	0	0	PDPN	Smooth.muscle.cells	0
EPCAM6	0	0	EPCAM	Smooth.muscle.cells	0
MCAM6	2.58	73	MCAM	Smooth.muscle.cells	1.27133
KIT6	0	0	KIT	Smooth.muscle.cells	0
MME6	0	0	MME	Smooth.muscle.cells	NA
THY16	0.68	29	THY1	Smooth.muscle.cells	0.918928
HLA-A7	6.02703	97.2973	HLA-A	Melanocytes	0.351677
HLA-DRA7	0.135135	8.10811	HLA-DRA	Melanocytes	0
PTPRC7	0	0	PTPRC	Melanocytes	0
CD3E7	0	0	CD3E	Melanocytes	0
ITGAE7	0.297297	29.7297	ITGAE	Melanocytes	1.55704
CD1C7	0	0	CD1C	Melanocytes	0
PECAM17	0.135135	8.10811	PECAM1	Melanocytes	0
PDPN7	0	0	PDPN	Melanocytes	0
EPCAM7	0	0	EPCAM	Melanocytes	0
MCAM7	0.189189	13.5135	MCAM	Melanocytes	0
KIT7	3.37838	83.7838	KIT	Melanocytes	2.5
MME7	0	0	MME	Melanocytes	NA
THY17	0	0	THY1	Melanocytes	0
HLA-A8	1.71429	57.1429	HLA-A	B.cells	0
HLA-DRA8	3.28571	71.4286	HLA-DRA	B.cells	0
PTPRC8	1	42.8571	PTPRC	B.cells	0.696316
CD3E8	0	0	CD3E	B.cells	0
ITGAE8	0	0	ITGAE	B.cells	0
CD1C8	0	0	CD1C	B.cells	0
PECAM18	0	0	PECAM1	B.cells	0
PDPN8	0.142857	14.2857	PDPN	B.cells	2.5
EPCAM8	0	0	EPCAM	B.cells	0
MCAM8	0	0	MCAM	B.cells	0
KIT8	0	0	KIT	B.cells	0
MME8	0	0	MME	B.cells	NA
THY18	0	0	THY1	B.cells	0
HLA-A9	2.81818	90.9091	HLA-A	Fibroblasts	0
HLA-DRA9	0	0	HLA-DRA	Fibroblasts	0
PTPRC9	0	0	PTPRC	Fibroblasts	0
CD3E9	0	0	CD3E	Fibroblasts	0
ITGAE9	0.181818	18.1818	ITGAE	Fibroblasts	0.3048
CD1C9	0	0	CD1C	Fibroblasts	0
PECAM19	0	0	PECAM1	Fibroblasts	0
PDPN9	0	0	PDPN	Fibroblasts	0
EPCAM9	0	0	EPCAM	Fibroblasts	0
MCAM9	0.272727	18.1818	MCAM	Fibroblasts	0
KIT9	0	0	KIT	Fibroblasts	0
MME9	0	0	MME	Fibroblasts	NA
THY19	1.27273	63.6364	THY1	Fibroblasts	2.25225

## Sheet: Fig 4c 
		Healthy PBMC 1			Healthy PBMC 2			Healthy PBMC 3
Nr	Antibody	Untreated	SkinD	TumorD	Untreated	SkinD	TumorD	Untreated	SkinD	TumorD
1	CD1c	2	2	2	1.7	2	1.8	2	2	2
2	CD1d	1.3	1.3	1.5	1.7	2	1.8	2.5	2	2
3	CD2	2.5	2.5	2.5	3	3	2	3	3	2.5
4	CD3	3	1900-01-03 04:48:00	3	3	3	3	3	3	3
5	CD4	2.3	2.5	2	2.5	3	3	2.6	3	2.5
6	CD5	1900-01-02 04:48:00	2	1900-01-02	2	3	2.2	3	3.5	2.5
7	CD8a	1900-01-02 04:48:00	3	1900-01-02 12:00:00	3	3.5	3	3.2		3
8	CD10	2	1900-01-02	2	2	2	1.5	2	2	2
9	CD11a / ITGAL	1900-01-02 12:00:00	1900-01-02 12:00:00	1900-01-02 12:00:00	2.5	2.5	2.5	2.5	2.5	3
10	CD11b / ITGAM	4	4	4	3.5	3.5	3.5	3.5	3.5	3
11	CD11c / ITGAX	1900-01-03 07:12:00	3	1900-01-03 12:00:00	3	3	3	3	3	3
12	CD14	1900-01-02 16:48:00	3	1900-01-03	2.7	2.7	3	3	3	3
13	CD15	2.5	2.5	2.5	3	2.5	3	3	3	3
14	CD16 / FCGR3A	2	1900-01-02	2	2	2	2	2.5	2	2
15	CD19	3	3	3	2	2.5	3	2	2.5	2.5
16	CD20	2	2	2	1.6	1.5	1.5	1.5	1.5	1.5
17	CD21	1900-01-03	2	1900-01-02 12:00:00	3	2.5	2	2.5	2.5	3
18	CD22	2	2	2	1.8	2	2	2	2	2
19	CD24	1900-01-02	2	1900-01-02	2	2	2	2	2	2
20	CD25 / IL2R	1900-01-03 12:00:00	3	1900-01-03	3.5	3	3	3.5	3	3
21	CD27	1.5	1.5	1.5	2	2	2	2.5	2	2
22	CD28	2.5	2.2	2.8	3.3	3	3.3	3.5	3	3
23	CD30	1900-01-02 12:00:00	1900-01-02 12:00:00	1900-01-02 12:00:00	3	3	3.5	3	3	3
24	CD31 / PECAM1	1900-01-03	3	1900-01-02 12:00:00	3	3.5	2.8	3.5	4	2.5
25	CD32 / FCGR2A	2.5	1900-01-02	2.5	2	2	2	2	2	2
26	CD33	2	2	1.7	2	2	2	2	2	2
27	CD36	1900-01-03	2.5	1900-01-02 12:00:00	3	2.5	3	3	2.5	2.5
28	CD38	2	1900-01-02	2	2	2	2.5	3	2.5	2
29	CD39	2020-08-01	2	1900-01-02	2	2	2	2	2	2
30	CD40	1	1	1	1	1	1	1	1	1
31	CD44	3	3	3	2.5	2.5	2.5	2.5	2.5	2.5
32	CD45	3	2.5	3	2.5	2.5	3	2.5	2.5	3
33	CD45RO	2	1900-01-02	1900-01-02	2	2	2	2	2	2
34	CD45RA	3	1900-01-02 19:12:00	3	3	3	3	3	3	3
35	CD47	3	1900-01-03	3	2	2.5	3	2	3	3
36	CD48	3	1900-01-02	2	3	2.5	2.5	3	3	2
37	CD49f / ITGA6	2	2	2	2	2	2.5	2	2	2
38	CD56-rec / NCAM	2.2	2.2	2.2	3	3	3	3	3	3
39	CD57-rec	4.7	4.5	5	3.5	3.5	3	3.5	3	3.5
40	CD58	1.8	2	2	2	2	2	2	1.8	2
41	CD62L / SELL	2	2	2	2.5	3	3	3	3	3
42	CD64	2	2	2	2	2	2	2	2	2
43	CD66b / CEACAM8	2	2	2	2	2	2	2	2	2
44	CD69	2	2	2	2.5	3	2.5	2.5	3	3
45	CD70	1900-01-02 12:00:00	1900-01-02 12:00:00	1900-01-02 12:00:00	2.5	2.5	3	3	3	3
46	CD71	2	2	2	2	2	2	2	2	2
47	CD73	2	2	2.5	2	2	2020-05-02	2	2.5	2.5
48	CD80	2	1900-01-02	2	2.5	3	2.5	2.5	2.5	2
49	CD81	3	1900-01-02	2	3	3	3	3	2.5	3
50	CD86	2.2	2	2	2.5	2.2	2	2.5	2	2.5
51	CD90 / Thy1	2	2.2	2	3	3	2.5	3	3	3
52	CD95	1	1	1	2	2	2.5	2	2	2
53	CD96	1900-01-02	1900-01-02	1900-01-02	3	3	2.5	3	2.5	3
54	CD103 / ITGAE	1.7	2	2	2.5	2	2	2	2	2
55	CD107a	2.2	2	2.2	2.5	2	2.2	2.5	2	2
56	CD117	1.5	1900-01-01 12:00:00	1.5	3	2	3	3	3	3
57	CD123 / IL3RA	2	2	1.5	2.5	2	2	2.5	2.2	2.5
58	CD124 / IL4R	1900-01-02	2.5	1900-01-02	2.5	2	2.5	2.5	2.5	2
59	CD127 / IL7R	2	2	2	2	2	2	2.5	2	3
60	CD134 / OX40	2.5	3	2.5	3	3	3	3	3	3
61	CD137	3	2	2	3	3	3	3	3	2.5
62	CD138 / SDC1	2	2	2	2	2	2	2	2	2.5
63	CD141 / THBD	2.5	2.5	2.5	2.5	2.5	2.5	2.5	2.5	2.5
64	CD152 / CTLA4	2	2	2	2.5	2.5	2.5	2	2.5	2.5
65	CD154 / CD40L	2	2	2	2.5	2.5	2.5	2.5	2.5	2.5
66	CD161 / KLRB1	2	2	2	2.5	2	2	2	2	2.5
67	CD183 / CXCR3	3	3	3	3	3	3.5	3.5	3	3.5
68	CD184 / CXCR4	2	2	2	2.5	2.5	2.5	3	3	2.5
69	CD185 / CXCR5	1.5	2	2	2.5	2	2.5	3	3	3
70	CD194	2	2	2	2	3	2	2.5	3	2
71	CD195 / CCR5	1.5	1900-01-01 12:00:00	1.5	2	2	1	2	2.5	2
72	CD196 / CCR6	1.5	1900-01-02	2	2	2	1.5	1.5	1.5	1.5
73	CD197	2.5	3	3	2.2	3	3	2.5	3	3
74	CD223 / LAG-3	2.5	2.3	2	2	2.5	2.5	2.5	2.5	2.5
75	CD270 / TNFRSF14	2.5	3	3	2	3	2.5	2.5	3	3
76	CD272 / BTLA	2	2	2	2	2	2	2.5	2	2.5
77	CD273 / PDL1	1900-01-02	2	1900-01-02	2	2	2	2.5	2	2.5
78	CD274 / PDL1	2	2.5	2	2.5	3	3	3	3	3
79	CD278 / ICOS	2.2	2.2	2	2.5	2.2	2	2.5	2.5	2.5
80	CD279 / PD1	2	1900-01-02	2	2.5	3	3	3	3	2.5
81	CD294 / CRTH2	2	2	2	2	2	2	2	2	2
82	CD314 / NKG2D	2	2	2	2	2	2	3	3	2.5
83	CD335 / NKp46	2.5	2	2	2.5	3	2.5	3	3	2.5
84	CD336	2	2.2	2	2	2.5	2.5	2.5	3	2.5
85	CD337 / NCR3	2.5	1900-01-02	2.5	2.5	2.5	2.5	3	2.5	2.5
86	CD366	2.5	2.2	2	2.2	2.2	2.5	1	2.5	2.5
87	B7-H4 / VTCN1	2.2	2.2	2	3	3	2.5	2	3	3
88	HLA-A/B/C	1	1	1	1	1	2	1	2	1.5
89	HLA-DR	3.2	1900-01-03	3.2	3	3	3	3	3	3
90	integrin b7	2	1.8	1.8	1.5	2	1	1.5	2	1.5
91	IgM	1.5	1.5	1.5	3	3	3.5	3	3	3
92	TIGIT	1900-01-02	2	1900-01-02	3	3	2	3	3	3
93	Podoplanin	2	2	2	2	3	2	2	2.5	2.5
94	TCR-a/b	2.5	1900-01-03	3	3	3.5	3.3	3.5	3.5	3.5
95	TCR-vd2	3	1900-01-03	3	3	3	3	2	2.5	2.5
96	TCR-valpha24	2	2.5	2	2	2020-05-02	2	2	2.5	2.5
97	TCR-valpha7.2	2	2	2	2	2020-05-02	2.5	2.5	2.5	2.5

## Sheet: Fig5a-b
Feature pair categories - solid cohort.
	Feature pair		Percentage of cells			Category_assignment (>50% of cells)
Nr	RNA	Protein	RNA_and_Protein	Protein_Only	RNA_Only
1	CD1C	CD1c	27.9703	60.8911	11.1386	Protein_Only
2	CD1D	CD1d	1.30719	65.3595	33.3333	Protein_Only
3	CD2	CD2	58.3694	37.0138	4.6169	RNA_and_Protein
4	CD3D	CD3	50.4798	19.3431	30.177	RNA_and_Protein
5	CD3E	CD3	53.2365	12.7848	33.9786	RNA_and_Protein
6	CD3G	CD3	37.9146	40.2052	21.8802	Other
7	CD4	CD4	22.4765	45.0657	32.4578	Other
8	CD5	CD5	28.3842	65.4651	6.15074	Protein_Only
9	CD8A	CD8a	27.239	24.0064	48.7546	Other
10	MME	CD10	2.88809	96.5704	0.541516	Protein_Only
11	ITGAL	CD11a	19.4288	80.2122	0.358926	Protein_Only
12	ITGAM	CD11b	9.64215	78.7276	11.6302	Protein_Only
13	ITGAX	CD11c	19.1524	65.0367	15.8109	Protein_Only
14	CD14	CD14	6.08553	31.1678	62.7467	RNA_Only
15	FUT4	CD15	0	94.7658	5.23416	Protein_Only
16	FCGR3A	CD16	6.64207	54.428	38.9299	Protein_Only
17	CD19	CD19	37.8546	59.3085	2.83688	Protein_Only
18	MS4A1	CD20	16.5975	15.6639	67.7386	RNA_Only
19	CR2	CD21	22.2619	75.3571	2.38095	Protein_Only
20	CD22	CD22	30.1887	51.7203	18.091	Protein_Only
21	CD24	CD24	3.83929	28.5714	67.5893	RNA_Only
22	IL2RA	CD25	2.57453	33.8753	63.5501	RNA_Only
23	CD27	CD27	31.127	29.5886	39.2844	Other
24	CD28	CD28	5.73325	33.0115	61.2553	RNA_Only
25	TNFRSF8	CD30	0	100	0	Protein_Only
26	PECAM1	CD31	52.903	13.4904	33.6066	RNA_and_Protein
27	FCGR2A	CD32	14.0774	56.4997	29.423	Protein_Only
28	CD33	CD33	21.9015	67.5722	10.5263	Protein_Only
29	CD36	CD36	18.1953	74.6302	7.17456	Protein_Only
30	CD38	CD38	13.3268	39.6887	46.9844	Other
31	ENTPD1	CD39	22.5065	55.2745	22.219	Protein_Only
32	CD40	CD40	3.15367	6.70872	90.1376	RNA_Only
33	CD44	CD44	63.0542	23.259	13.6869	RNA_and_Protein
34	PTPRC	CD45	75.4817	22.1514	2.36686	RNA_and_Protein
35	PTPRC	CD45RO	39.5033	8.32589	52.1708	RNA_Only
36	PTPRC	CD45RA	19.0146	6.36861	74.6168	RNA_Only
37	CD47	CD47	25.174	72.5569	2.26902	Protein_Only
38	CD48	CD48	54.2732	42.7808	2.94594	RNA_and_Protein
39	ITGA6	CD49f	37.7426	41.1447	21.1127	Other
40	NCAM1	CD56	8.19672	82.3315	9.47177	Protein_Only
41	B3GAT1	CD57	0	91.6442	8.3558	Protein_Only
42	CD58	CD58	1.30658	13.2058	85.4876	RNA_Only
43	SELL	CD62L	6.13046	7.45463	86.4149	RNA_Only
44	FCGR1A	CD64	13.758	82.0382	4.20382	Protein_Only
45	CEACAM8	CD66b	0	100	0	Protein_Only
46	CD69	CD69	20.8161	7.78488	71.399	RNA_Only
47	CD70	CD70	1.48718	74.8205	23.6923	Protein_Only
48	TFRC	CD71	10.5705	44.7672	44.6622	Other
49	NT5E	CD73	15.6262	73.9434	10.4304	Protein_Only
50	CD80	CD80	1.54321	58.3333	40.1235	Protein_Only
51	CD81	CD81	5.93412	11.6877	82.3782	RNA_Only
52	CD86	CD86	3.43008	54.7493	41.8206	Protein_Only
53	THY1	CD90	35.6029	58.8358	5.56133	Protein_Only
54	FAS	CD95	9.57514	52.9486	37.4762	Protein_Only
55	CD96	CD96	2.00772	17.1429	80.8494	RNA_Only
56	ITGAE	CD103	16.2565	17.539	66.2045	RNA_Only
57	LAMP1	CD107a	12.6643	44.9405	42.3952	Other
58	KIT	CD117	11.8644	52.3729	35.7627	Protein_Only
59	IL3RA	CD123	28.6432	38.1281	33.2286	Other
60	IL4R	CD124	2.45767	15.6199	81.9224	RNA_Only
61	IL7R	CD127	7.30932	11.2553	81.4354	RNA_Only
62	TNFRSF4	CD134	1.83559	17.079	81.0854	RNA_Only
63	TNFRSF9	CD137	1.52236	36.8221	61.6556	RNA_Only
64	SDC1	CD138	1.53631	18.5754	79.8883	RNA_Only
65	THBD	CD141	24.9515	38.3392	36.7094	Other
66	CTLA4	CD152	1.28297	11.5467	87.1703	RNA_Only
67	CD40LG	CD154	1.76174	28.1879	70.0503	RNA_Only
68	KLRB1	CD161	0.407332	14.3585	85.2342	RNA_Only
69	CXCR3	CD183	3.74128	26.1256	70.1332	RNA_Only
70	CXCR4	CD184	0.899281	1.85851	97.2422	RNA_Only
71	CXCR5	CD185	2.23464	28.1192	69.6462	RNA_Only
72	CCR4	CD194	4.66321	49.3955	45.9413	Other
73	CCR5	CD195	0.462963	66.8981	32.6389	Protein_Only
74	CCR6	CD196	1.68856	28.7992	69.5122	RNA_Only
75	CCR7	CD197	5.17609	29.0822	65.7417	RNA_Only
76	LAG3	CD223	1.80115	18.3718	79.8271	RNA_Only
77	TNFRSF14	CD270	1.84086	3.30562	94.8535	RNA_Only
78	BTLA	CD272	1.10701	34.8708	64.0221	RNA_Only
79	PDCD1LG2	CD273	0	81.1538	18.8462	Protein_Only
80	CD274	CD274	2.31579	60.8421	36.8421	Protein_Only
81	ICOS	CD278	16.1468	41.5138	42.3394	Other
82	PDCD1	CD279	7.71961	27.063	65.2174	RNA_Only
83	PTGDR2	CD294	0	100	0	Protein_Only
84	KLRK1	CD314	0.394477	64.2998	35.3057	Protein_Only
85	NCR1	CD335	2.60223	62.4535	34.9442	Protein_Only
86	NCR2	CD336	0	100	0	Protein_Only
87	NCR3	CD337	2.61833	42.2961	55.0856	RNA_Only
88	HAVCR2	CD366	0.929152	14.6341	84.4367	RNA_Only
89	VTCN1	B7-H4	2.2293	86.6242	11.1465	Protein_Only
90	HLA-A	HLA-A-B-C	95.4036	2.77207	1.82436	RNA_and_Protein
91	HLA-B	HLA-A-B-C	95.7412	2.48104	1.77781	RNA_and_Protein
92	HLA-C	HLA-A-B-C	95.7491	2.47314	1.77781	RNA_and_Protein
93	HLA-DRA	HLA-DR	50.6082	15.8276	33.5643	RNA_and_Protein
94	HLA-DRB1	HLA-DR	47.0786	11.0124	41.909	Other
95	HLA-DRB2	HLA-DR	0	100	0	Protein_Only
96	HLA-DRB3	HLA-DR	0	100	0	Protein_Only
97	HLA-DRB4	HLA-DR	0	100	0	Protein_Only
98	HLA-DRB5	HLA-DR	49.3948	23.1506	27.4546	Other
99	ITGB7	ITGB7	9.25466	25.9627	64.7826	RNA_Only
100	IGHM	IgM	0	100	0	Protein_Only
101	TIGIT	TIGIT	1.18871	6.53789	92.2734	RNA_Only
102	PDPN	Podoplanin	9.22939	81.1828	9.58781	Protein_Only
103	TRAC	TCR-a-b	0	100	0	Protein_Only
104	TRAC	TCR-Vd2	0	100	0	Protein_Only
105	TRAC	TCR-Va24-Ja18	0	100	0	Protein_Only
106	TRAC	TCR-Va7.2	0	100	0	Protein_Only

## Sheet: Fig 5c-d
Feature pair categories - liquid cohort.
	Feature pair		Percentage of cells			Category_assignment (>50% of cells)
Nr	RNA	Protein	RNA_and_Protein	Protein_Only	RNA_Only
1	CD1C	CD1c	32.7869	58.9301	8.283	Protein_Only
2	CD1D	CD1d	12.9149	72.56	14.5251	Protein_Only
3	CD2	CD2	24.1891	75.5144	0.296571	Protein_Only
4	CD3D	CD3	53.4504	44.5439	2.00567	RNA_and_Protein
5	CD3E	CD3	78.0623	13.8107	8.12706	RNA_and_Protein
6	CD3G	CD3	38.5065	60.5429	0.950636	Protein_Only
7	CD4	CD4	30.0235	68.8141	1.16236	Protein_Only
8	CD5	CD5	36.1438	61.2941	2.56209	Protein_Only
9	CD8A	CD8a	56.287	34.3064	9.4066	RNA_and_Protein
10	MME	CD10	0	100	0	Protein_Only
11	ITGAL	CD11a	18.326	81.674	0	Protein_Only
12	ITGAM	CD11b	18.3852	65.6163	15.9985	Protein_Only
13	ITGAX	CD11c	34.2539	63.4171	2.32906	Protein_Only
14	CD14	CD14	44.2784	46.6753	9.04639	Other
15	FUT4	CD15	0.659631	84.5646	14.7757	Protein_Only
16	FCGR3A	CD16	25.8662	28.9283	45.2055	Other
17	CD19	CD19	27.9551	71.2683	0.776531	Protein_Only
18	MS4A1	CD20	54.6105	27.9014	17.4881	RNA_and_Protein
19	CR2	CD21	0	100	0	Protein_Only
20	CD22	CD22	25.3916	66.1171	8.49134	Protein_Only
21	CD24	CD24	6.12813	83.5655	10.3064	Protein_Only
22	IL2RA	CD25	3.73134	57.7114	38.5572	Protein_Only
23	CD27	CD27	29.8098	68.1001	2.09011	Protein_Only
24	CD28	CD28	17.2892	73.0187	9.69207	Protein_Only
25	TNFRSF8	CD30	0.757576	87.2727	11.9697	Protein_Only
26	PECAM1	CD31	19.8349	76.2028	3.96226	Protein_Only
27	FCGR2A	CD32	17.7248	78.8446	3.4306	Protein_Only
28	CD33	CD33	21.8197	77.4431	0.737152	Protein_Only
29	CD36	CD36	19.6411	79.9298	0.429101	Protein_Only
30	CD38	CD38	6.1828	91.1458	2.67137	Protein_Only
31	ENTPD1	CD39	10.3115	88.0323	1.65615	Protein_Only
32	CD40	CD40	21.1488	54.5692	24.282	Protein_Only
33	CD44	CD44	53.3218	46.6534	0.0247893	RNA_and_Protein
34	PTPRC	CD45	71.888	28.0687	0.0433732	RNA_and_Protein
35	PTPRC	CD45RO	21.1718	5.13973	73.6885	RNA_Only
36	PTPRC	CD45RA	52.2063	16.9778	30.816	RNA_and_Protein
37	CD47	CD47	28.0203	71.9238	0.0558174	Protein_Only
38	CD48	CD48	53.0961	46.7983	0.105584	RNA_and_Protein
39	ITGA6	CD49f	5.37599	91.5806	3.04343	Protein_Only
40	NCAM1	CD56	8.33333	83.443	8.22368	Protein_Only
41	B3GAT1	CD57	0.989673	97.8916	1.11876	Protein_Only
42	CD58	CD58	5.88235	56.6224	37.4953	Protein_Only
43	SELL	CD62L	28.7125	43.9125	27.375	Other
44	FCGR1A	CD64	10.468	88.9532	0.578762	Protein_Only
45	CEACAM8	CD66b	0	100	0	Protein_Only
46	CD69	CD69	6.34634	16.6032	77.0504	RNA_Only
47	CD70	CD70	0.879223	92.7348	6.38593	Protein_Only
48	TFRC	CD71	4.51886	56.9571	38.5241	Protein_Only
49	NT5E	CD73	6.43275	92.4366	1.1306	Protein_Only
50	CD80	CD80	0	90.0875	9.91254	Protein_Only
51	CD81	CD81	3.3938	39.6723	56.9339	RNA_Only
52	CD86	CD86	20.229	67.201	12.57	Protein_Only
53	THY1	CD90	0	100	0	Protein_Only
54	FAS	CD95	6.83901	84.7349	8.42605	Protein_Only
55	CD96	CD96	1.52672	10.9008	87.5725	RNA_Only
56	ITGAE	CD103	1.31023	8.87574	89.814	RNA_Only
57	LAMP1	CD107a	7.18768	46.235	46.5773	Other
58	KIT	CD117	0	100	0	Protein_Only
59	IL3RA	CD123	6.68605	77.5194	15.7946	Protein_Only
60	IL4R	CD124	1.51367	11.4746	87.0117	RNA_Only
61	IL7R	CD127	39.9869	9.87371	50.1394	RNA_Only
62	TNFRSF4	CD134	0.766703	59.8028	39.4304	Protein_Only
63	TNFRSF9	CD137	0.36523	94.9598	4.67495	Protein_Only
64	SDC1	CD138	0	100	0	Protein_Only
65	THBD	CD141	8.86134	69.2837	21.8549	Protein_Only
66	CTLA4	CD152	1.42857	64.9351	33.6364	Protein_Only
67	CD40LG	CD154	0.611621	32.314	67.0744	RNA_Only
68	KLRB1	CD161	9.36668	8.35551	82.2778	RNA_Only
69	CXCR3	CD183	2.41521	44.5529	53.0319	RNA_Only
70	CXCR4	CD184	1.4176	0.640205	97.9422	RNA_Only
71	CXCR5	CD185	8.70406	57.3501	33.9458	Protein_Only
72	CCR4	CD194	5.05789	90.0061	4.93601	Protein_Only
73	CCR5	CD195	0	100	0	Protein_Only
74	CCR6	CD196	7.21429	67.5714	25.2143	Protein_Only
75	CCR7	CD197	2.32483	18.4695	79.2057	RNA_Only
76	LAG3	CD223	0.463822	37.013	62.5232	RNA_Only
77	TNFRSF14	CD270	1.49083	4.28135	94.2278	RNA_Only
78	BTLA	CD272	3.87555	87.7729	8.35153	Protein_Only
79	PDCD1LG2	CD273	0	100	0	Protein_Only
80	CD274	CD274	0.240964	89.6386	10.1205	Protein_Only
81	ICOS	CD278	5.12239	76.0199	18.8577	Protein_Only
82	PDCD1	CD279	2.55537	66.6099	30.8348	Protein_Only
83	PTGDR2	CD294	0	88.4259	11.5741	Protein_Only
84	KLRK1	CD314	3.60256	88.7565	7.64091	Protein_Only
85	NCR1	CD335	6.35965	55.1535	38.4868	Protein_Only
86	NCR2	CD336	0	100	0	Protein_Only
87	NCR3	CD337	2.65675	20.8289	76.5143	RNA_Only
88	HAVCR2	CD366	5.07053	58.5208	36.4087	Protein_Only
89	VTCN1	B7-H4	0	100	0	Protein_Only
90	HLA-A	HLA-A-B-C	98.4759	0.600954	0.923115	RNA_and_Protein
91	HLA-B	HLA-A-B-C	99.0522	0.0185851	0.929253	RNA_and_Protein
92	HLA-C	HLA-A-B-C	98.8106	0.260191	0.929253	RNA_and_Protein
93	HLA-DRA	HLA-DR	65.8997	12.4966	21.6037	RNA_and_Protein
94	HLA-DRB1	HLA-DR	60.9267	9.00934	30.0639	RNA_and_Protein
95	HLA-DRB2	HLA-DR	0	100	0	Protein_Only
96	HLA-DRB3	HLA-DR	0	100	0	Protein_Only
97	HLA-DRB4	HLA-DR	0	100	0	Protein_Only
98	HLA-DRB5	HLA-DR	60.0341	28.2788	11.6871	RNA_and_Protein
99	ITGB7	ITGB7	11.4532	42.0574	46.4894	Other
100	IGHM	IgM	0	100	0	Protein_Only
101	TIGIT	TIGIT	0.619579	15.2416	84.1388	RNA_Only
102	PDPN	Podoplanin	0	100	0	Protein_Only
103	TRAC	TCR-a-b	0	100	0	Protein_Only
104	TRAC	TCR-Vd2	0	100	0	Protein_Only
105	TRAC	TCR-Va24-Ja18	0	100	0	Protein_Only
106	TRAC	TCR-Va7.2	0	100	0	Protein_Only

## Sheet: Fig 6
Nr	RNA	Protein	liquid_sample_cor	liquid_sample_pv	solid_sample_cor	solid_sample_pv	liquid_cell_cor	liquid_cell_pv	solid_cell_cor	solid_cell_pv
1	CD1C	CD1c	0.976266	0.000838276	0.878018	0.000833923	0.607235	0	0.644432	0
2	CD1D	CD1d	0.409998	0.419463	0.880724	0.000764958	0.178865	0	0.0257077	0.00381201
3	CD2	CD2	0.819873	0.0457466	0.892216	0.000517469	0.370792	0	0.427508	0
4	CD3D	CD3	0.797196	0.0575234	0.915921	0.000197343	0.438676	0	0.3166	0
5	CD3E	CD3	0.93112	0.00695336	0.940481	5.11e-05	0.526503	0	0.368502	0
6	CD3G	CD3	0.791005	0.060954	0.946809	3.28e-05	0.40241	0	0.309675	0
7	CD4	CD4	0.802101	0.0548705	0.988084	8.7e-08	0.230986	0	0.207918	0
8	CD5	CD5	0.270149	0.604634	0.620126	0.0557909	0.393863	0	0.290891	0
9	CD8A	CD8a	0.972372	0.00113445	0.882888	0.000712868	0.428974	0	0.205243	0
10	MME	CD10	NA	NA	0.823613	0.00340278	NA	NA	0.181375	0
11	ITGAL	CD11a	0.657613	0.155775	0.780927	0.00766222	0.152319	0	0.223597	0
12	ITGAM	CD11b	0.905985	0.0128428	0.559472	0.0926476	0.171573	0	0.198748	0
13	ITGAX	CD11c	0.241824	0.644335	0.653635	0.0403858	0.335302	0	0.339039	0
14	CD14	CD14	0.979922	0.000600663	0.0706656	0.846189	0.55101	0	0.0458475	2.45e-07
15	FUT4	CD15	0.37386	0.465337	-0.166096	0.646523	0.0150996	0.0550618	-0.00823569	0.354052
16	FCGR3A	CD16	0.923563	0.00854054	0.917005	0.000187615	0.569445	0	0.0118409	0.182705
17	CD19	CD19	0.982859	0.000438197	0.754963	0.0115917	0.551738	0	0.312022	0
18	MS4A1	CD20	0.960376	0.00232399	0.723668	0.0179862	0.543039	0	0.288072	0
19	CR2	CD21	NA	NA	0.807598	0.00471909	NA	NA	0.451489	0
20	CD22	CD22	0.569903	0.237694	0.839324	0.00239049	0.444741	0	0.297087	0
21	CD24	CD24	0.164694	0.755192	-0.210371	0.559645	0.10827	0	0.0354178	6.7e-05
22	IL2RA	CD25	0.306952	0.554032	0.858961	0.00145504	0.106272	0	0.0532301	2.05e-09
23	CD27	CD27	0.988454	0.000199198	0.921287	0.000152597	0.489517	0	0.340433	0
24	CD28	CD28	0.812203	0.0495899	0.835687	0.00260229	0.24065	0	0.115071	0
25	TNFRSF8	CD30	-0.261474	0.616727	NA	NA	0.0107046	0.17384	NA	NA
26	PECAM1	CD31	0.901974	0.0139428	0.435762	0.208087	0.38596	0	0.519279	0
27	FCGR2A	CD32	0.695197	0.125199	-0.107649	0.767227	0.225344	0	0.179884	0
28	CD33	CD33	0.681152	0.136288	0.50226	0.139037	0.280265	0	0.437097	0
29	CD36	CD36	0.941286	0.00506976	0.511637	0.130623	0.421815	0	0.503188	0
30	CD38	CD38	0.292327	0.574	0.963307	7.59e-06	0.201643	0	0.372064	0
31	ENTPD1	CD39	0.983437	0.000409228	0.322641	0.363217	0.278675	0	0.274198	0
32	CD40	CD40	0.802994	0.0543938	0.0596167	0.870051	0.293075	0	0.102064	0
33	CD44	CD44	-0.0994893	0.851258	-0.116216	0.749183	0.127619	0	0.110339	0
34	PTPRC	CD45	0.950739	0.00358027	0.882392	0.000724557	0.375726	0	0.440518	0
35	PTPRC	CD45RO	0.885829	0.0188085	0.919114	0.0001697	0.161506	0	0.31104	0
36	PTPRC	CD45RA	0.343867	0.50453	0.990293	3.84e-08	0.11895	0	0.181107	0
37	CD47	CD47	0.23637	0.652049	-0.202269	0.575199	0.106828	0	0.0304072	0.000620595
38	CD48	CD48	0.716487	0.109175	0.900066	0.00038616	0.236979	0	0.40606	0
39	ITGA6	CD49f	0.933103	0.00656305	0.846972	0.0019861	0.0952481	0	0.490225	0
40	NCAM1	CD56	0.525602	0.284198	0.509952	0.132112	0.230662	0	0.263589	0
41	B3GAT1	CD57	0.67146	0.144176	-0.144976	0.689448	0.0642549	4.44e-16	0.0101199	0.254787
42	CD58	CD58	-0.24432	0.640812	-0.311104	0.381589	0.0173643	0.0273733	-0.0510604	8.95e-09
43	SELL	CD62L	0.800846	0.0555441	0.803726	0.00508512	0.289235	0	0.163409	0
44	FCGR1A	CD64	0.680636	0.136704	0.862783	0.00130993	0.244055	0	0.246357	0
45	CEACAM8	CD66b	NA	NA	NA	NA	NA	NA	NA	NA
46	CD69	CD69	-0.62244	0.186917	0.895747	0.00045493	-0.10566	0	0.190534	0
47	CD70	CD70	-0.555552	0.252404	0.185073	0.608738	-0.0348769	9.33e-06	-0.0186792	0.0355431
48	TFRC	CD71	-0.341652	0.507461	0.709451	0.0215693	0.00976224	0.214887	0.155895	0
49	NT5E	CD73	0.850892	0.0316923	0.292087	0.412837	0.325806	0	0.160802	0
50	CD80	CD80	-0.511972	0.29914	0.640825	0.0458848	-0.0188839	0.0164287	0.0176786	0.0466472
51	CD81	CD81	-0.677109	0.139556	-0.554137	0.0964807	0.00906228	0.249605	-0.0327994	0.000222642
52	CD86	CD86	-0.0682564	0.897774	0.737914	0.0148325	0.145814	0	0.0742704	0
53	THY1	CD90	NA	NA	0.34322	0.331573	NA	NA	0.276491	0
54	FAS	CD95	-0.366124	0.475353	0.740926	0.0142188	0.0626121	1.78e-15	0.171901	0
55	CD96	CD96	-0.27246	0.601422	0.902243	0.000354566	0.0107955	0.170214	0.0705582	1.78e-15
56	ITGAE	CD103	0.405916	0.424567	0.235424	0.512616	0.0329147	2.88e-05	0.172857	0
57	LAMP1	CD107a	0.50141	0.310916	-0.0925229	0.79933	0.0236278	0.00268103	0.0440368	7.13e-07
58	KIT	CD117	NA	NA	-0.367477	0.296183	NA	NA	0.183966	0
59	IL3RA	CD123	0.670521	0.144951	-0.235103	0.513208	0.502789	0	0.22373	0
60	IL4R	CD124	0.109477	0.83644	0.625738	0.0529773	0.0228542	0.00368655	0.0336301	0.000153468
61	IL7R	CD127	0.967871	0.00153184	0.698005	0.0247899	0.536791	0	0.122289	0
62	TNFRSF4	CD134	-0.251765	0.630331	0.706767	0.0222969	0.0119691	0.128354	0.0294536	0.0009162
63	TNFRSF9	CD137	-0.394905	0.438436	0.670485	0.0338527	-0.00456831	0.561667	0.0330922	0.000195463
64	SDC1	CD138	NA	NA	-0.431371	0.213231	NA	NA	0.0333768	0.000172052
65	THBD	CD141	-0.593568	0.214211	-0.137046	0.70578	0.20016	0	0.025977	0.00345983
66	CTLA4	CD152	0.37975	0.457757	0.834099	0.00269889	0.0181385	0.0211927	0.0320737	0.000306068
67	CD40LG	CD154	0.577752	0.229798	0.687323	0.0280803	0.023592	0.00272131	0.0166243	0.0613688
68	KLRB1	CD161	-0.63308	0.177246	0.931963	8.63e-05	0.234503	0	0.0528164	2.72e-09
69	CXCR3	CD183	-0.568824	0.238789	0.90191	0.000359262	-0.00803619	0.307281	0.0366058	3.78e-05
70	CXCR4	CD184	-0.0398582	0.940244	0.784891	0.00715928	-0.0376538	1.71e-06	0.0487712	3.99e-08
71	CXCR5	CD185	-0.849475	0.0322814	0.738051	0.0148042	0.00440359	0.575861	0.0441637	6.62e-07
72	CCR4	CD194	0.521442	0.288727	0.872915	0.000976207	0.149496	0	0.121053	0
73	CCR5	CD195	NA	NA	0.265775	0.457972	NA	NA	0.00132939	0.881085
74	CCR6	CD196	0.817888	0.0467272	0.814477	0.00411587	0.107208	0	0.0225338	0.0112125
75	CCR7	CD197	0.433683	0.390259	0.608209	0.0620887	0.0805325	0	0.0236424	0.00779558
76	LAG3	CD223	-0.480526	0.33469	0.698079	0.0247683	-0.00791115	0.314869	0.0277486	0.00178962
77	TNFRSF14	CD270	0.670574	0.144908	-0.102539	0.778039	0.0284409	0.000301627	-0.086749	0
78	BTLA	CD272	0.652759	0.15993	0.726222	0.0173893	0.0797422	0	0.00528891	0.551741
79	PDCD1LG2	CD273	NA	NA	-0.388713	0.266941	NA	NA	-0.0322576	0.000282525
80	CD274	CD274	-0.876136	0.0220632	0.53174	0.113666	-0.027734	0.000425017	0.0812003	0
81	ICOS	CD278	-0.14599	0.782571	0.819733	0.00369372	0.0945549	0	0.201045	0
82	PDCD1	CD279	-0.512119	0.298977	0.882599	0.000719659	0.000979705	0.900949	0.121401	0
83	PTGDR2	CD294	0.778738	0.068019	NA	NA	0.0168763	0.0320213	NA	NA
84	KLRK1	CD314	-0.54307	0.265477	0.843337	0.00217156	0.0329188	2.87e-05	0.0324331	0.000261646
85	NCR1	CD335	0.536221	0.272759	0.621094	0.0552988	0.0986462	0	0.0308597	0.000513897
86	NCR2	CD336	NA	NA	NA	NA	NA	NA	NA	NA
87	NCR3	CD337	0.217809	0.678453	0.812105	0.00431722	0.0296978	0.000160857	0.0434287	1.01e-06
88	HAVCR2	CD366	-0.364643	0.477277	0.915595	0.000200337	0.00831553	0.29077	0.0649129	2.63e-13
89	VTCN1	B7-H4	NA	NA	NA	NA	NA	NA	0.0622511	2.35e-12
90	HLA-A	HLA-A-B-C	0.131303	0.804178	-0.235621	0.512254	0.0802976	0	-0.0307129	0.000546494
91	HLA-B	HLA-A-B-C	-0.0467322	0.929953	-0.0478515	0.895564	0.034295	1.31e-05	0.0637497	6.92e-13
92	HLA-C	HLA-A-B-C	0.206101	0.695226	0.0538115	0.882628	0.110406	0	0.105663	0
93	HLA-DRA	HLA-DR	0.90006	0.0144829	0.170261	0.638165	0.594311	0	0.287605	0
94	HLA-DRB1	HLA-DR	0.890797	0.0172368	0.386103	0.270447	0.580146	0	0.332944	0
95	HLA-DRB2	HLA-DR	NA	NA	NA	NA	NA	NA	NA	NA
96	HLA-DRB3	HLA-DR	NA	NA	NA	NA	NA	NA	NA	NA
97	HLA-DRB4	HLA-DR	NA	NA	NA	NA	NA	NA	NA	NA
98	HLA-DRB5	HLA-DR	0.3689	0.471751	0.514881	0.127788	0.47679	0	0.347233	0
99	ITGB7	ITGB7	0.702166	0.119848	0.926581	0.000116258	0.125423	0	0.111327	0
100	IGHM	IgM	NA	NA	NA	NA	NA	NA	NA	NA
101	TIGIT	TIGIT	-0.568627	0.238989	0.727552	0.0170842	0.0376918	1.67e-06	0.0522543	4e-09
102	PDPN	Podoplanin	NA	NA	0.170456	0.637774	NA	NA	0.219784	0
103	TRAC	TCR-a-b	NA	NA	NA	NA	NA	NA	NA	NA
104	TRAC	TCR-Vd2	NA	NA	NA	NA	NA	NA	NA	NA
105	TRAC	TCR-Va24-Ja18	NA	NA	NA	NA	NA	NA	NA	NA
106	TRAC	TCR-Va7.2	NA	NA	NA	NA	NA	NA	NA	NA

## Sheet: Fig8a
		Healthy Skin 1			Healthy Skin 3			Primary melanoma			Lymph Node Melanoma Metastasis
Nr	Antibody	HS1_1	HS1_2	HS1_3	HS3_1	HS3_2	HS3_4	PM_1	PM_2	PM_3	LN_MM_1	LN_MM_4	LNMM2
1	CD1c	2	2	2	3	3	3.5	2	2.5	2	2	2.2	2
2	CD1d	3	3	2.5	4	4	4	3	3	2.5	3.5	3.2	3.5
3	CD2	3	3	3	3	3	3	2.5	2.5	2.5	3	3.5	2.5
4	CD3	2.5	2.2	2.5	4	4	3.5	3	2.5	3	3.5	3.5	3
5	CD4	2	2	2	3	3	3	2	2	2	2.5	2.2	2.5
6	CD5	2.5	2.5	2.5	4	4	4	2.5	2.5	2.5	3.5	3.5	3.5
7	CD8a	2.2	2.5	2.5	4	4	4	2.5	2.5	2.5	3.5	3.5	3.5
8	CD10	3	2	2	2.5	2.5	2.5	2	2	2	2.5	2.5	2
9	CD11a / ITGAL	4	3.5	4	4	4	4	3	3	2.8	3	2.5	2.5
10	CD11b / ITGAM	3	3	2.5	4.5	4	4	3	3	3	3.5	3.8	3.5
11	CD11c / ITGAX	4	3	3	4	5	4	3	3	2.5	4	4	3.5
12	CD14	3	2.5	2.5	4	4.5	5	3	3	3	4	4	3.5
13	CD15	3	2.5	2.5	4	4	4	3	3	3	4	4	4
14	CD16 / FCGR3A	2	2	0.5	3	3	3	2	2	2	2	2	2
15	CD19	3	2.5	2	4	4	4	2.5	3	2.5	2.5	2.5	2.5
16	CD20	3	2	2	3.5	3	3	2.5	2	2	2.5	2.2	2.3
17	CD21	3.5	3.5	3	3.5	4	4	3.5	3.5	3	3	3	3
18	CD22	3	2	2	3.5	3.5	3	2.5	2	2	2.7	2.5	2.2
19	CD24	3	3	2.5	3	4	4	3	2.5	3	3.5	3	3
20	CD25 / IL2R	3	2.5	2.5	4	5	4.5	3	3	3	4	4	4
21	CD27	2.3	2	2	3	3	3	2	2	2	2	2	2
22	CD28	2.5	2	2.5	4	4	5	3	3	3	4	4	4
23	CD30	2.7	2.5	2.5	4	4	4	3	3	3	3	3	3
24	CD31 / PECAM1	3.3	3	3	5	5	4.5	3	3	3	5	3.8	4
25	CD32 / FCGR2A	3	2.5	3	3	4	4	2.5	2	2	3.8	3	3
26	CD33	1.5	1.5	1.5	2.5	3	3	2	2	2	2	2	2
27	CD36	2.8	2.5	2	4	5	5	2.5	2	2.5	3.7	3.3	3
28	CD38	2	2	2	4	4	4	2.5	2.5	2.5	4	3.8	3
29	CD39	2.5	3	2.5	4	4	4	3	2.5	3	4	3.5	3.5
30	CD40	2	2	2	2	3	2	1.5	2	2	2	1.5	2
31	CD44	3.7	3	3	4	5	4.5	3	3	3	3.7	3	1
32	CD45	3	3	2	4	3.5	4	1.5	1.5	1.5	3.2	3.8	2.7
33	CD45RO	2	1.5	2	3.5	4	4	2	1.5	2	2.2	2.5	3
34	CD45RA	2	2	1.5	2.8	2	3	2	2	2	2.5	3	2
35	CD47	3	3	4	4	5	3	2	1.5	2	2.5	2.5	2
36	CD48	3	2	2.5	2.5	3	3	1.5	1.5	1	2	2	2
37	CD49f / ITGA6	3	3	3	5	5	5	3	2.5	3	3	3	3
38	CD56-rec / NCAM	3	2	2	4	4	4	3	3	3	3.5	3.5	3.5
39	CD57-rec	3.5	3	3	4	4	4	3	3	2.5	3.2	4	3.5
40	CD58	2	2	2	4	4	4	2	2	1.8	3	3	2.5
41	CD62L / SELL	3	2	2	4	3	3	2	2	2	3	2.5	3
42	CD64	2	2	2	3	3.8	3.8	1.5	1.8	2	2.7	2.5	2.5
43	CD66b / CEACAM8	3.5	2.5	2.5	4	4	4	3	3	3	3	2.5	2.8
44	CD69	2	2	2	3	4	3.5	2.5	2.2	2	3	3	3.2
45	CD70	3.2	3	3	3	4.5	5	3.5	3	3.2	4	3.5	3.5
46	CD71	3	2	2	3	3.3	4	2	2	2	4	2.7	2.5
47	CD73	2.5	2.5	2.5	4	4	5	2.5	2.5	2.5	3.8	3	2.7
48	CD80	3	2.5	2.5	4	4	4	3	3	3	4	3.5	3.5
49	CD81	2.5	2.5	2.5	4	4	5	3	3.5	3	4	4	4
50	CD86	2.5	2	2.5	3.5	4	4.5	3	3		4	4	4
51	CD90 / Thy1	4	4	3.5	5	5	5	3.5	3.5	3.5	4	4	4.8
52	CD95	2	2.5	2.5	4	4	4	2	2.5	1.5	3.2	3	3
53	CD96	2.5	2.2	2.2	3.5	3.5	4	2	2.5	2.5	3.5	3.5	3.5
54	CD103 / ITGAE	2.5	2	2	2	3	3	2	2	2	2.2	2	2
55	CD107a	3	2.5	2.5	4	4	4	3	3	3	3.8	3.8	3
56	CD117	2.2	2	2	3.5	3.5	3	2.3	3	3	3	2.5	2.5
57	CD123 / IL3RA	2	2	1.5	3	3	3.5	2	1.8	2	3	2.8	3
58	CD124 / IL4R	3	2.5	2.5	4	4	4	3	3	3	3	3	3.2
59	CD127 / IL7R	2.5	2.5	1.7	3	4	4	3	2.5	3	3	3.5	3
60	CD134 / OX40	3	3	2.5	4	4	4	3	3	3	4	4	3.4
61	CD137	3	3	3	4	4	4.5	3	3	3	4	4	4
62	CD138 / SDC1	2.2	2.2	2	2.5	3	3	3	2.5	3	2.5	2.5	2
63	CD141 / THBD	3	2.8	3	4	5	5	3	2	3	4.5	4	4.5
64	CD152 / CTLA4	2	2	2	3	3.5	3.5	2	2	2	3	3	3
65	CD154 / CD40L	2.5	2.5	2.5	4	4	4	3	3	3	3.5	3	4
66	CD161 / KLRB1	2	2	2	3	3	3	3	2.2	2.5	3	3	2.5
67	CD183 / CXCR3	4	4	3.6	5	5	5	4	3.8	4	4	4.5	4
68	CD184 / CXCR4	2	2	2	3	3	3	2	2	2	2.5	2.5	2.5
69	CD185 / CXCR5	2.8	2.5	2	4	4	4	3	2.5	2.5	3.5	4	3
70	CD194	2	2	2	4	4	4	2.5	2.5	2	3	3	2.5
71	CD195 / CCR5	3	2	2	3	3	3	2	2	2	2.5	3	2
72	CD196 / CCR6	3	2.5	2.5	3	3	4	3	3	3	3	3	2.5
73	CD197	3	2.2	2.5	5.5	5.5	5.5	3	2.5	3	4	4	3.5
74	CD223 / LAG-3	3	2.5	2.5	4	4	4.5	3	3	3	4	3.5	3
75	CD270 / TNFRSF14	3	2.5	2.5	4	4	4.5	3	3	2.5	3	3.5	3
76	CD272 / BTLA	2.5	2.5	2.5	3.5	3.5	4	3	3	2.5	3	3	2.5
77	CD273 / PDL1	2	2	2	4	4	4	3	3	2.5	3	3	2.8
78	CD274 / PDL1	2.5	2.5	2.5	4	4	4	3	3	2.5	3.8	3.5	3.5
79	CD278 / ICOS	3	2	2.5	4	3.8	4	2	2	2.5	3	3.2	3
80	CD279 / PD1	2.5	2	2	4	4	4	2.5	2.5	2.4	3	4	3
81	CD294 / CRTH2	2.5	2.5	2	4	4	4	3	3	3	3	3	2.7
82	CD314 / NKG2D	3	2.2	3	4	4.5	5	3	3.2	3	4	4	4
83	CD335 / NKp46	3	2	2	4	4	4	3	2.5	2.5	3.5	2.8	4
84	CD336	3	3	3	4	4.5	4.5	3.5	3	3	3.5	4	4
85	CD337 / NCR3	3	2.5	3	5	5	5	3	3	3	4	4	5
86	CD366	2.5	2	2.5	4	4	4	3	3	2.7	4	4	4
87	B7-H4 / VTCN1	3.5	3	3	4	4	4	3	3.5	3	4	4	4.5
88	HLA-A/B/C	1.5	1.5	1	2	2	2	1	1	1	2	1.5	1.5
89	HLA-DR	3.3	3	3.5	5	5	5	2.5	2.8	2.5	4	4	3.7
90	integrin b7	2	1.5	2	3	3	3	2	2	2	2	2.5	2.5
91	IgM	3	3	3	3	3	3	3	2	2	4	3.5	2.7
92	TIGIT	2	2	2	3	3	3	1.5	2	2	2.2	2	2.5
93	Podoplanin	4	3	3.5	4	4	4	3	3	3.5	3	2.5	3
94	TCR-a/b	3.5	3	3	5	5	5	4	4	4	4	3.8	4
95	TCR-vd2	2.5	2	2	4	4	4	3	3	2.5	2.5	3	3
96	TCR-valpha24	2.5	2.5	2	4	4	4	3	3	3	3	3	3.5
97	TCR-valpha7.2	3	3	3	4	4	4	3.5	3	3	3.7	4	3.5

[truncated: 2 more sheets: Fig8b, Fig 8e]
