# Supplementary material for: Dynamic thresholding and tissue dissociation optimization for CITE-seq identifies differential surface protein abundance in metastatic melanoma
Source: Commun Biol. 2023 Aug 10;6:830. doi: 10.1038/s42003-023-05182-6 (PMC10415364; doi:10.1038/s42003-023-05182-6)
Supplement: Supplementary file 4 — Supplementary Data 2 [file 42003_2023_5182_MOESM4_ESM.xlsx]

## Sheet: All thresholds
		Healthy PBMC 1			Healthy PBMC 2			Healthy PBMC 3			Immunotherapy-treated PBMC			Healthy Skin 1			Healthy Skin 2			Healthy Skin 3			Primary melanoma			Lymph Node Melanoma Metastasis
Nr	Antibody	Untreated	SkinD	TumorD	Untreated	SkinD	TumorD	Untreated	SkinD	TumorD	IT_1	IT_2	IT_3	HS1_1	HS1_2	HS1_3	HS2_1	HS2_2	HS2_4	HS3_1	HS3_2	HS3_4	PM_1	PM_2	PM_3	LN_MM_1	LN_MM_4	LNMM2
1	CD1c	2	2	2	1.7	2	1.8	2	2	2	2	2.5	2	2	2	2	3	2	2	3	3	3.5	2	2.5	2	2	2.2	2
2	CD1d	1.3	1.3	1.5	1.7	2	1.8	2.5	2	2	2	2.5	2.5	3	3	2.5	3	2.5	2.5	4	4	4	3	3	2.5	3.5	3.2	3.5
3	CD2	2.5	2.5	2.5	3	3	2	3	3	2.5	4	3.5	4	3	3	3	3	2.5	2.5	3	3	3	2.5	2.5	2.5	3	3.5	2.5
4	CD3	3	1900-01-03 04:48:00	3	3	3	3	3	3	3	1900-01-03 19:12:00	4	3.5	2.5	2.2	2.5	2.5	2.5	2.5	4	4	3.5	3	2.5	3	3.5	3.5	3
5	CD4	2.3	2.5	2	2.5	3	3	2.6	3	2.5	2.5	2.5	2.5	2	2	2	2	2	2	3	3	3	2	2	2	2.5	2.2	2.5
6	CD5	1900-01-02 04:48:00	2	1900-01-02	2	3	2.2	3	3.5	2.5	4	3.5	3.5	2.5	2.5	2.5	3	3	2.5	4	4	4	2.5	2.5	2.5	3.5	3.5	3.5
7	CD8a	1900-01-02 04:48:00	3	1900-01-02 12:00:00	3	3.5	3	3.2		3	3	3	3	2.2	2.5	2.5	2.8	3	3	4	4	4	2.5	2.5	2.5	3.5	3.5	3.5
8	CD10	2	1900-01-02	2	2	2	1.5	2	2	2	2.5	2	2	3	2	2	2.5	2.2	2	2.5	2.5	2.5	2	2	2	2.5	2.5	2
9	CD11a / ITGAL	1900-01-02 12:00:00	1900-01-02 12:00:00	1900-01-02 12:00:00	2.5	2.5	2.5	2.5	2.5	3	3	3	3	4	3.5	4	4	3.5	3.5	4	4	4	3	3	2.8	3	2.5	2.5
10	CD11b / ITGAM	4	4	4	3.5	3.5	3.5	3.5	3.5	3	3.5	4	4	3	3	2.5	3	3	3	4.5	4	4	3	3	3	3.5	3.8	3.5
11	CD11c / ITGAX	1900-01-03 07:12:00	3	1900-01-03 12:00:00	3	3	3	3	3	3	3.5	4	4	4	3	3	4	3	3	4	5	4	3	3	2.5	4	4	3.5
12	CD14	1900-01-02 16:48:00	3	1900-01-03	2.7	2.7	3	3	3	3	4	3.5	3.8	3	2.5	2.5	3.5	3	3	4	4.5	5	3	3	3	4	4	3.5
13	CD15	2.5	2.5	2.5	3	2.5	3	3	3	3	4	4	4	3	2.5	2.5	3	3	3	4	4	4	3	3	3	4	4	4
14	CD16 / FCGR3A	2	1900-01-02	2	2	2	2	2.5	2	2	3	2.5	3	2	2	0.5	2	2	2	3	3	3	2	2	2	2	2	2
15	CD19	3	3	3	2	2.5	3	2	2.5	2.5	3	3	3	3	2.5	2	3	2	3	4	4	4	2.5	3	2.5	2.5	2.5	2.5
16	CD20	2	2	2	1.6	1.5	1.5	1.5	1.5	1.5	2	2	2	3	2	2	3	2	2	3.5	3	3	2.5	2	2	2.5	2.2	2.3
17	CD21	1900-01-03	2	1900-01-02 12:00:00	3	2.5	2	2.5	2.5	3	3	3	3	3.5	3.5	3	3	2.5	3	3.5	4	4	3.5	3.5	3	3	3	3
18	CD22	2	2	2	1.8	2	2	2	2	2	3	3	3	3	2	2	3	3	3	3.5	3.5	3	2.5	2	2	2.7	2.5	2.2
19	CD24	1900-01-02	2	1900-01-02	2	2	2	2	2	2	3	3	3	3	3	2.5	3	3	3	3	4	4	3	2.5	3	3.5	3	3
20	CD25 / IL2R	1900-01-03 12:00:00	3	1900-01-03	3.5	3	3	3.5	3	3	4	4	4	3	2.5	2.5	4	3	4	4	5	4.5	3	3	3	4	4	4
21	CD27	1.5	1.5	1.5	2	2	2	2.5	2	2	2.5	2.5	2.5	2.3	2	2	2	2	2	3	3	3	2	2	2	2	2	2
22	CD28	2.5	2.2	2.8	3.3	3	3.3	3.5	3	3	3.5	3.5	4	2.5	2	2.5	3	3	3	4	4	5	3	3	3	4	4	4
23	CD30	1900-01-02 12:00:00	1900-01-02 12:00:00	1900-01-02 12:00:00	3	3	3.5	3	3	3	3	3	3	2.7	2.5	2.5	2.5	2.5	3	4	4	4	3	3	3	3	3	3
24	CD31 / PECAM1	1900-01-03	3	1900-01-02 12:00:00	3	3.5	2.8	3.5	4	2.5	4	4	1900-01-04	3.3	3	3	5	4	5	5	5	4.5	3	3	3	5	3.8	4
25	CD32 / FCGR2A	2.5	1900-01-02	2.5	2	2	2	2	2	2	2.5	3	2.5	3	2.5	3	3	2.5	3	3	4	4	2.5	2	2	3.8	3	3
26	CD33	2	2	1.7	2	2	2	2	2	2	2	2.5	2	1.5	1.5	1.5	2	2	3	2.5	3	3	2	2	2	2	2	2
27	CD36	1900-01-03	2.5	1900-01-02 12:00:00	3	2.5	3	3	2.5	2.5	3	3.5	1900-01-03 12:00:00	2.8	2.5	2	3	2.5	2.5	4	5	5	2.5	2	2.5	3.7	3.3	3
28	CD38	2	1900-01-02	2	2	2	2.5	3	2.5	2	3.3	3.2	3	2	2	2	2.5	2.5	2	4	4	4	2.5	2.5	2.5	4	3.8	3
29	CD39	2020-08-01	2	1900-01-02	2	2	2	2	2	2	3	2.5	2.5	2.5	3	2.5	3	2.8	3	4	4	4	3	2.5	3	4	3.5	3.5
30	CD40	1	1	1	1	1	1	1	1	1	1.5	1.5	1.5	2	2	2	2	2	2.5	2	3	2	1.5	2	2	2	1.5	2
31	CD44	3	3	3	2.5	2.5	2.5	2.5	2.5	2.5	4	2.5	3	3.7	3	3	3.5	3	3	4	5	4.5	3	3	3	3.7	3	1
32	CD45	3	2.5	3	2.5	2.5	3	2.5	2.5	3	4	3.5	3	3	3	2	3	3	3	4	3.5	4	1.5	1.5	1.5	3.2	3.8	2.7
33	CD45RO	2	1900-01-02	1900-01-02	2	2	2	2	2	2	3	2.5	2.5	2	1.5	2	2	2	2	3.5	4	4	2	1.5	2	2.2	2.5	3
34	CD45RA	3	1900-01-02 19:12:00	3	3	3	3	3	3	3	2.8	2.5	3.5	2	2	1.5	2	2	2	2.8	2	3	2	2	2	2.5	3	2
35	CD47	3	1900-01-03	3	2	2.5	3	2	3	3	4	3	3	3	3	4	5	6	5.5	4	5	3	2	1.5	2	2.5	2.5	2
36	CD48	3	1900-01-02	2	3	2.5	2.5	3	3	2	3.5	3	3	3	2	2.5	3	2	3	2.5	3	3	1.5	1.5	1	2	2	2
37	CD49f / ITGA6	2	2	2	2	2	2.5	2	2	2	3	2.5	2.5	3	3	3	5	5	5	5	5	5	3	2.5	3	3	3	3
38	CD56-rec / NCAM	2.2	2.2	2.2	3	3	3	3	3	3	3.3	3.5	4	3	2	2	3	3	4	4	4	4	3	3	3	3.5	3.5	3.5
39	CD57-rec	4.7	4.5	5	3.5	3.5	3	3.5	3	3.5	3	3	3	3.5	3	3	3	3	3	4	4	4	3	3	2.5	3.2	4	3.5
40	CD58	1.8	2	2	2	2	2	2	1.8	2	2.5	2	2	2	2	2	3	3	3	4	4	4	2	2	1.8	3	3	2.5
41	CD62L / SELL	2	2	2	2.5	3	3	3	3	3	3	3	2.5	3	2	2	3	2	3	4	3	3	2	2	2	3	2.5	3
42	CD64	2	2	2	2	2	2	2	2	2	2.5	2.5	3	2	2	2	2	2	3	3	3.8	3.8	1.5	1.8	2	2.7	2.5	2.5
43	CD66b / CEACAM8	2	2	2	2	2	2	2	2	2	2.5	3	2.5	3.5	2.5	2.5	3	2	2.5	4	4	4	3	3	3	3	2.5	2.8
44	CD69	2	2	2	2.5	3	2.5	2.5	3	3	3	3.5	2.8	2	2	2	3	3	3	3	4	3.5	2.5	2.2	2	3	3	3.2
45	CD70	1900-01-02 12:00:00	1900-01-02 12:00:00	1900-01-02 12:00:00	2.5	2.5	3	3	3	3	3.3	3.8	3.5	3.2	3	3	4	3.5	3	3	4.5	5	3.5	3	3.2	4	3.5	3.5
46	CD71	2	2	2	2	2	2	2	2	2	2.5	2	2	3	2	2	3.5	3	2.5	3	3.3	4	2	2	2	4	2.7	2.5
47	CD73	2	2	2.5	2	2	2020-05-02	2	2.5	2.5	2.5	2.5	2.5	2.5	2.5	2.5	4	3	2.5	4	4	5	2.5	2.5	2.5	3.8	3	2.7
48	CD80	2	1900-01-02	2	2.5	3	2.5	2.5	2.5	2	3	3	3.5	3	2.5	2.5	3	3	3	4	4	4	3	3	3	4	3.5	3.5
49	CD81	3	1900-01-02	2	3	3	3	3	2.5	3	3.8	4	4	2.5	2.5	2.5	4	3	4	4	4	5	3	3.5	3	4	4	4
50	CD86	2.2	2	2	2.5	2.2	2	2.5	2	2.5	3	3	3	2.5	2	2.5	3	3	4	3.5	4	4.5	3	3		4	4	4
51	CD90 / Thy1	2	2.2	2	3	3	2.5	3	3	3	3	3.5	3	4	4	3.5	5	3.5	3.5	5	5	5	3.5	3.5	3.5	4	4	4.8
52	CD95	1	1	1	2	2	2.5	2	2	2	2.5	2.5	2.5	2	2.5	2.5	3	3	3	4	4	4	2	2.5	1.5	3.2	3	3
53	CD96	1900-01-02	1900-01-02	1900-01-02	3	3	2.5	3	2.5	3	3	3	3	2.5	2.2	2.2	3	3	3	3.5	3.5	4	2	2.5	2.5	3.5	3.5	3.5
54	CD103 / ITGAE	1.7	2	2	2.5	2	2	2	2	2	2	2	2	2.5	2	2	2	2	2	2	3	3	2	2	2	2.2	2	2
55	CD107a	2.2	2	2.2	2.5	2	2.2	2.5	2	2	2.5	2.5	2.5	3	2.5	2.5	4	3	3.5	4	4	4	3	3	3	3.8	3.8	3
56	CD117	1.5	1900-01-01 12:00:00	1.5	3	2	3	3	3	3	3	3	3	2.2	2	2	3	2	3	3.5	3.5	3	2.3	3	3	3	2.5	2.5
57	CD123 / IL3RA	2	2	1.5	2.5	2	2	2.5	2.2	2.5	2	3	2	2	2	1.5	2	2	2	3	3	3.5	2	1.8	2	3	2.8	3
58	CD124 / IL4R	1900-01-02	2.5	1900-01-02	2.5	2	2.5	2.5	2.5	2	3	3	3	3	2.5	2.5	3	2.5	2.5	4	4	4	3	3	3	3	3	3.2
59	CD127 / IL7R	2	2	2	2	2	2	2.5	2	3	2.2	3	2.5	2.5	2.5	1.7	2.5	3	2.5	3	4	4	3	2.5	3	3	3.5	3
60	CD134 / OX40	2.5	3	2.5	3	3	3	3	3	3	3	3	3.5	3	3	2.5	3	3	3	4	4	4	3	3	3	4	4	3.4
61	CD137	3	2	2	3	3	3	3	3	2.5	3	3	3	3	3	3	3	3	3	4	4	4.5	3	3	3	4	4	4
62	CD138 / SDC1	2	2	2	2	2	2	2	2	2.5	2	2	2	2.2	2.2	2	2.2	2	2	2.5	3	3	3	2.5	3	2.5	2.5	2
63	CD141 / THBD	2.5	2.5	2.5	2.5	2.5	2.5	2.5	2.5	2.5	3	3.5	3	3	2.8	3	4	3	3.5	4	5	5	3	2	3	4.5	4	4.5
64	CD152 / CTLA4	2	2	2	2.5	2.5	2.5	2	2.5	2.5	2	2.5	2.5	2	2	2	3	2.2	3	3	3.5	3.5	2	2	2	3	3	3
65	CD154 / CD40L	2	2	2	2.5	2.5	2.5	2.5	2.5	2.5	3	3	3	2.5	2.5	2.5	3	2.2	3	4	4	4	3	3	3	3.5	3	4
66	CD161 / KLRB1	2	2	2	2.5	2	2	2	2	2.5	2	2	2	2	2	2	2	2	3	3	3	3	3	2.2	2.5	3	3	2.5
67	CD183 / CXCR3	3	3	3	3	3	3.5	3.5	3	3.5	3	4	4	4	4	3.6	4	4	3.8	5	5	5	4	3.8	4	4	4.5	4
68	CD184 / CXCR4	2	2	2	2.5	2.5	2.5	3	3	2.5	2	2	2	2	2	2	3	2	2	3	3	3	2	2	2	2.5	2.5	2.5
69	CD185 / CXCR5	1.5	2	2	2.5	2	2.5	3	3	3	3	2.5	2.5	2.8	2.5	2	3	3	3	4	4	4	3	2.5	2.5	3.5	4	3
70	CD194	2	2	2	2	3	2	2.5	3	2	3	2.5	2	2	2	2	2	2	2	4	4	4	2.5	2.5	2	3	3	2.5
71	CD195 / CCR5	1.5	1900-01-01 12:00:00	1.5	2	2	1	2	2.5	2	2	2	2	3	2	2	2	2	2	3	3	3	2	2	2	2.5	3	2
72	CD196 / CCR6	1.5	1900-01-02	2	2	2	1.5	1.5	1.5	1.5	3	2	2.5	3	2.5	2.5	2.5	2.5	3	3	3	4	3	3	3	3	3	2.5
73	CD197	2.5	3	3	2.2	3	3	2.5	3	3	4	4	4	3	2.2	2.5	3	4	3	5.5	5.5	5.5	3	2.5	3	4	4	3.5
74	CD223 / LAG-3	2.5	2.3	2	2	2.5	2.5	2.5	2.5	2.5	3	3	3.5	3	2.5	2.5	2.8	3	3	4	4	4.5	3	3	3	4	3.5	3
75	CD270 / TNFRSF14	2.5	3	3	2	3	2.5	2.5	3	3	3.5	3.5	3.5	3	2.5	2.5	3	3	3	4	4	4.5	3	3	2.5	3	3.5	3
76	CD272 / BTLA	2	2	2	2	2	2	2.5	2	2.5	2	2	2	2.5	2.5	2.5	2.5	2.5	3	3.5	3.5	4	3	3	2.5	3	3	2.5
77	CD273 / PDL1	1900-01-02	2	1900-01-02	2	2	2	2.5	2	2.5	3	3	3	2	2	2	2	3	3	4	4	4	3	3	2.5	3	3	2.8
78	CD274 / PDL1	2	2.5	2	2.5	3	3	3	3	3	3	3.5	3	2.5	2.5	2.5	3	3	3	4	4	4	3	3	2.5	3.8	3.5	3.5
79	CD278 / ICOS	2.2	2.2	2	2.5	2.2	2	2.5	2.5	2.5	3.5	2.5	3.5	3	2	2.5	4	2	3	4	3.8	4	2	2	2.5	3	3.2	3
80	CD279 / PD1	2	1900-01-02	2	2.5	3	3	3	3	2.5	3	3	3	2.5	2	2	2.5	3	3	4	4	4	2.5	2.5	2.4	3	4	3
81	CD294 / CRTH2	2	2	2	2	2	2	2	2	2	3	3	3	2.5	2.5	2	2.5	3	3	4	4	4	3	3	3	3	3	2.7
82	CD314 / NKG2D	2	2	2	2	2	2	3	3	2.5	4	2.5	3	3	2.2	3	4	3	3	4	4.5	5	3	3.2	3	4	4	4
83	CD335 / NKp46	2.5	2	2	2.5	3	2.5	3	3	2.5	3	2.5	3	3	2	2	4	3	3	4	4	4	3	2.5	2.5	3.5	2.8	4
84	CD336	2	2.2	2	2	2.5	2.5	2.5	3	2.5	3.5	3.5	3.5	3	3	3	4	3	3	4	4.5	4.5	3.5	3	3	3.5	4	4
85	CD337 / NCR3	2.5	1900-01-02	2.5	2.5	2.5	2.5	3	2.5	2.5	3.5	4	3.5	3	2.5	3	4	4	4	5	5	5	3	3	3	4	4	5
86	CD366	2.5	2.2	2	2.2	2.2	2.5	1	2.5	2.5	3	3.5	3.5	2.5	2	2.5	3	3	3	4	4	4	3	3	2.7	4	4	4
87	B7-H4 / VTCN1	2.2	2.2	2	3	3	2.5	2	3	3	3	3	3	3.5	3	3	4	3	3	4	4	4	3	3.5	3	4	4	4.5
88	HLA-A/B/C	1	1	1	1	1	2	1	2	1.5	2	2	2	1.5	1.5	1	1	1.5	2	2	2	2	1	1	1	2	1.5	1.5
89	HLA-DR	3.2	1900-01-03	3.2	3	3	3	3	3	3	3.5	3.8	3.8	3.3	3	3.5	5	5	5	5	5	5	2.5	2.8	2.5	4	4	3.7
90	integrin b7	2	1.8	1.8	1.5	2	1	1.5	2	1.5	2	2.2	2	2	1.5	2	2	1.8	2	3	3	3	2	2	2	2	2.5	2.5
91	IgM	1.5	1.5	1.5	3	3	3.5	3	3	3	2.5	2.5	2	3	3	3	3	3	3	3	3	3	3	2	2	4	3.5	2.7
92	TIGIT	1900-01-02	2	1900-01-02	3	3	2	3	3	3	2	2.5	2.5	2	2	2	2	2	2	3	3	3	1.5	2	2	2.2	2	2.5
93	Podoplanin	2	2	2	2	3	2	2	2.5	2.5	2.5	3	2.5	4	3	3.5	2.5	3	2.5	4	4	4	3	3	3.5	3	2.5	3
94	TCR-a/b	2.5	1900-01-03	3	3	3.5	3.3	3.5	3.5	3.5	3.5	3.8	3.8	3.5	3	3	3	3.2	4	5	5	5	4	4	4	4	3.8	4
95	TCR-vd2	3	1900-01-03	3	3	3	3	2	2.5	2.5	3	3	3	2.5	2	2	3	2	3	4	4	4	3	3	2.5	2.5	3	3
96	TCR-valpha24	2	2.5	2	2	2020-05-02	2	2	2.5	2.5	3	3	3	2.5	2.5	2	3	2.5	3	4	4	4	3	3	3	3	3	3.5
97	TCR-valpha7.2	2	2	2	2	2020-05-02	2.5	2.5	2.5	2.5	3	3.5	3.5	3	3	3	3	3	3	4	4	4	3.5	3	3	3.7	4	3.5

## Sheet: Suppl fig 2a-d
Antibody	solid_var	solid_mean	all_solids_but_HS1HS2_var	all_solids_but_HS1HS2_mean	HS1_HS2_variance	HS1_HS2_mean	pbmc_variance	pbmc_mean	pbmc_untr_variance	pbmc_untr_mean	pbmc_diss_variance	pbmc_diss_mean	total_variance	total_mean
CD1c	0.266952	2.34667	0.3225	2.46667	0.166667	2.16667	0.0345455	2	0.03	2.03333	0.0127778	1.94444	0.189174	2.19259
CD1d	0.301238	3.14667	0.283611	3.41111	0.075	2.75	0.185682	1.925	0.373333	2.08333	0.151111	1.78889	0.623447	2.6037
CD2	0.0952381	2.83333	0.125	2.83333	0.0666667	2.83333	0.38447	2.95833	0.0833333	3.33333	0.125	2.66667	0.217949	2.88889
CD3	0.348857	2.98	0.25	3.33333	0.015	2.45	0.128106	3.20833	0	3.38333	0.00444444	3.02222	0.255413	3.08148
CD4_RPA-T4	0.168857	2.28	0.1975	2.46667	0	2	0.0893182	2.575	0.0233333	2.48333	0.12	2.6	0.151026	2.41111
CD5	0.388095	3.06667	0.4375	3.33333	0.0666667	2.66667	0.519697	2.78333	0.28	3.03333	0.303611	2.48889	0.44943	2.94074
CD8a_RPA-T8	0.400952	3.06667	0.4375	3.33333	0.102667	2.66667	0.109697	2.96667	0.28	2.9	0.150278	2.95556	0.264872	3.02222
CD10	0.0974286	2.28	0.0694444	2.27778	0.161667	2.28333	0.0454545	2	0	2.08333	0.0277778	1.94444	0.0917949	2.15556
CD11a	0.331714	3.42	0.3975	3.2	0.075	3.75	0.0606061	2.66667	0	2.75	0.0277778	2.55556	0.349772	3.08519
CD11b	0.293143	3.32	0.283611	3.58889	0.0416667	2.91667	0.106061	3.66667	0.0833333	3.75	0.111111	3.61111	0.233533	3.47407
CD11c	0.445238	3.53333	0.5625	3.66667	0.266667	3.33333	0.152955	3.275	0.03	3.46667	0.0336111	3.08889	0.321567	3.41852
CD14	0.530952	3.43333	0.506944	3.77778	0.141667	2.91667	0.181515	3.11667	0.03	3.28333	0.0225	2.9	0.388405	3.29259
CD15	0.345238	3.33333	0.25	3.66667	0.0666667	2.83333	0.356061	3.08333	0.0833333	3.41667	0.0694444	2.77778	0.352564	3.22222
CD16	0.364286	2.1	0.25	2.33333	0.375	1.75	0.159091	2.25	0.0833333	2.5	0.0277778	2.05556	0.269231	2.16667
CD19	0.445238	2.86667	0.527778	3.05556	0.241667	2.58333	0.157197	2.70833	0.333333	2.66667	0.173611	2.61111	0.312678	2.7963
CD20	0.258095	2.46667	0.262778	2.55556	0.266667	2.33333	0.0644697	1.75833	0.07	1.85	0.0594444	1.67778	0.2949	2.15185
CD21	0.17381	3.26667	0.173611	3.38889	0.141667	3.08333	0.151515	2.66667	0.0833333	2.91667	0.152778	2.55556	0.25	3
CD22	0.285429	2.66	0.332778	2.65556	0.266667	2.66667	0.21697	2.23333	0.0133333	2.46667	0.00444444	1.97778	0.292165	2.47037
CD24	0.185714	3.1	0.256944	3.22222	0.0416667	2.91667	0.204545	2.25	0	2.5	0	2	0.371795	2.72222
CD25	0.566667	3.56667	0.5	3.83333	0.466667	3.16667	0.1875	3.375	0	3.75	0.0625	3.16667	0.393875	3.48148
CD27	0.168857	2.22	0.25	2.33333	0.015	2.05	0.157197	2.04167	0.25	2.25	0.111111	1.88889	0.165584	2.14074
CD28	0.630952	3.33333	0.444444	3.77778	0.166667	2.66667	0.240606	3.13333	0.28	3.38333	0.167778	2.95556	0.451795	3.24444
CD30	0.28981	3.04667	0.25	3.33333	0.0416667	2.61667	0.0833333	2.91667	0.0833333	2.91667	0.111111	2.88889	0.195641	2.98889
CD31	0.769238	3.97333	0.785	4.03333	0.881667	3.88333	0.348788	3.31667	0.0833333	3.58333	0.246111	3.08889	0.672336	3.68148
CD32	0.382667	2.95333	0.61	3.03333	0.0666667	2.83333	0.113636	2.25	0.0833333	2.41667	0.0486111	2.11111	0.380969	2.64074
CD33	0.266667	2.13333	0.194444	2.27778	0.341667	1.91667	0.0306061	2.01667	0	2.08333	0.01	1.96667	0.160028	2.08148
CD36	0.911238	3.08667	1.16278	3.44444	0.115	2.55	0.142045	2.875	0	3.16667	0.0694444	2.72222	0.562251	2.99259
CD38	0.692667	2.88667	0.5225	3.36667	0.0666667	2.16667	0.282652	2.45833	0.333333	2.75	0.131944	2.22222	0.539601	2.6963
CD39	0.326	3.22	0.3125	3.5	0.06	2.8	0.115455	2.15	0.0133333	2.3	0.00444444	1.97778	0.517949	2.74444
CD40	0.12381	2.03333	0.1875	2	0.0416667	2.08333	0.0511364	1.125	0	1.25	0	1	0.299858	1.62963
CD44	0.799238	3.29333	1.32528	3.35556	0.1	3.2	0.202652	2.79167	0.0833333	2.91667	0.0625	2.66667	0.580627	3.07037
CD45	0.744095	2.84667	1.19778	2.85556	0.166667	2.83333	0.219697	2.91667	0.0833333	3.08333	0.0694444	2.72222	0.494872	2.87778
CD45RO	0.676952	2.41333	0.850278	2.74444	0.0416667	1.91667	0.106061	2.16667	0	2.33333	0	2	0.424986	2.3037
CD45RA	0.186952	2.18667	0.21	2.36667	0.0416667	1.91667	0.0515152	2.96667	0	2.96667	0.00444444	2.97778	0.278462	2.53333
CD47	2.04286	3.4	1.25694	2.72222	1.64167	4.41667	0.278409	2.875	0.333333	2.83333	0.194444	2.72222	1.28846	3.16667
CD48	0.42381	2.26667	0.465278	2.05556	0.241667	2.58333	0.248106	2.70833	0	3.08333	0.215278	2.55556	0.383191	2.46296
CD49f	1.10238	3.76667	1.11111	3.61111	1.2	4	0.111742	2.20833	0	2.33333	0.0277778	2.05556	1.26353	3.07407
CD56	0.42381	3.23333	0.1875	3.5	0.566667	2.83333	0.293636	2.95	0.213333	3.16667	0.16	2.73333	0.37302	3.10741
CD57	0.236952	3.31333	0.3225	3.46667	0.0416667	3.08333	0.529091	3.6	0.48	3.45	0.5475	3.8	0.372507	3.44074
CD58	0.626952	2.75333	0.829444	2.92222	0.3	2.5	0.0299242	2.00833	0.0133333	2.05	0.00777778	1.95556	0.492564	2.42222
CD62L	0.37381	2.63333	0.444444	2.72222	0.3	2.5	0.19697	2.66667	0.25	2.66667	0.236111	2.61111	0.2849	2.64815
CD64	0.489714	2.44	0.659444	2.62222	0.166667	2.16667	0.106061	2.16667	0	2.33333	0	2	0.327721	2.31852
CD66b	0.377429	3.02	0.337778	3.25556	0.266667	2.66667	0.106061	2.16667	0	2.33333	0	2	0.434815	2.64074
CD69	0.379714	2.76	0.3925	2.93333	0.3	2.5	0.233636	2.65	0.0833333	2.71667	0.1875	2.5	0.30641	2.71111
CD70	0.369238	3.52667	0.471111	3.68889	0.161667	3.28333	0.196591	2.925	0.0833333	3.1	0.0694444	2.72222	0.374815	3.25926
CD71	0.508095	2.76667	0.6475	2.83333	0.366667	2.66667	0.0208333	2.04167	0	2.08333	0	2	0.417179	2.44444
CD73	0.658095	3.13333	0.81	3.33333	0.366667	2.83333	0.0662879	2.29167	0	2.25	0.0694444	2.22222	0.564046	2.75926
CD80	0.280952	3.26667	0.215278	3.55556	0.0666667	2.83333	0.248106	2.54167	0.0833333	2.75	0.125	2.33333	0.391026	2.94444
CD81	0.552381	3.53333	0.375	3.83333	0.541667	3.08333	0.443864	3.025	0	3.46667	0.194444	2.72222	0.551481	3.30741
CD86	0.52381	3.33333	0.3125	3.66667	0.466667	2.83333	0.166288	2.40833	0.03	2.7	0.0536111	2.21111	0.571795	2.92222
CD90	0.423143	4.12	0.475278	4.25556	0.341667	3.91667	0.226061	2.76667	0.333333	2.91667	0.21	2.63333	0.793105	3.51852
CD95	0.558857	2.88	0.816944	3.02222	0.166667	2.66667	0.356061	1.91667	0.333333	2.08333	0.319444	1.72222	0.689516	2.45185
CD96	0.375429	2.96	0.4375	3.16667	0.159	2.65	0.19697	2.66667	0.333333	2.83333	0.215278	2.55556	0.30755	2.82963
CD103	0.128857	2.18	0.187778	2.24444	0.0416667	2.08333	0.0306061	2.01667	0.163333	2.03333	0.0419444	2.02222	0.0891738	2.10741
CD107a	0.306857	3.34	0.241111	3.51111	0.341667	3.08333	0.0517424	2.25833	0.03	2.45	0.0419444	2.17778	0.487123	2.85926
CD117	0.27	2.7	0.179444	2.92222	0.246667	2.36667	0.475379	2.54167	0.75	2.75	0.548611	2.38889	0.352934	2.62963
CD123	0.363524	2.37333	0.349444	2.67778	0.0416667	1.91667	0.148788	2.18333	0.0833333	2.33333	0.11	2.13333	0.267949	2.28889
CD124	0.281714	3.08	0.237778	3.35556	0.0666667	2.66667	0.157197	2.45833	0.0833333	2.66667	0.0694444	2.27778	0.317293	2.8037
CD127	0.362667	2.91333	0.256944	3.22222	0.175	2.45	0.153333	2.26667	0.0833333	2.36667	0.125	2.16667	0.367379	2.62593
CD134	0.272095	3.32667	0.24	3.6	0.0416667	2.91667	0.0662879	2.95833	0.0833333	3	0.0486111	2.88889	0.209345	3.16296
CD137	0.316667	3.43333	0.319444	3.72222	0	3	0.157197	2.79167	0	3	0.194444	2.72222	0.342593	3.14815
CD138	0.158286	2.44	0.125	2.66667	0.012	2.1	0.0208333	2.04167	0	2	0.0277778	2.05556	0.134729	2.26296
CD141	0.787429	3.62	1.04861	3.88889	0.201667	3.21667	0.106061	2.66667	0	2.83333	0	2.5	0.701909	3.1963
CD152	0.34981	2.61333	0.381944	2.77778	0.246667	2.36667	0.0662879	2.29167	0.0833333	2.25	0.0694444	2.27778	0.242934	2.47037
CD154	0.37981	3.14667	0.25	3.5	0.101667	2.61667	0.136364	2.5	0.0833333	2.66667	0.0625	2.33333	0.36943	2.85926
CD161	0.218381	2.54667	0.0975	2.8	0.166667	2.16667	0.0378788	2.08333	0.0833333	2.08333	0.0486111	2.11111	0.188661	2.34074
CD183	0.214571	4.18	0.26	4.36667	0.028	3.9	0.157197	3.29167	0.0833333	3.41667	0.0625	3.16667	0.384387	3.78519
CD184	0.195238	2.36667	0.1875	2.5	0.166667	2.16667	0.151515	2.33333	0.25	2.25	0.152778	2.44444	0.169516	2.35185
CD185	0.416	3.12	0.423611	3.38889	0.161667	2.71667	0.248106	2.45833	0.583333	2.5	0.298611	2.38889	0.441225	2.82593
CD194	0.62381	2.63333	0.590278	3.05556	0	2	0.19697	2.33333	0.0833333	2.33333	0.194444	2.27778	0.442308	2.5
CD195	0.230952	2.36667	0.25	2.5	0.166667	2.16667	0.151515	1.83333	0.0833333	1.91667	0.194444	1.77778	0.261396	2.12963
CD196	0.15	2.9	0.152778	3.05556	0.0666667	2.66667	0.219697	1.91667	0.0833333	2.08333	0.0694444	1.72222	0.421652	2.46296
CD197	1.24981	3.61333	1.40278	4.05556	0.375	2.95	0.365455	3.1	0.03	3.2	0.0975	2.8	0.895157	3.38519
CD223	0.362667	3.25333	0.340278	3.55556	0.06	2.8	0.180606	2.56667	0.0833333	2.75	0.0475	2.36667	0.392593	2.94815
CD270	0.345238	3.16667	0.423611	3.38889	0.0666667	2.83333	0.219697	2.91667	0.0833333	2.91667	0.131944	2.72222	0.294872	3.05556
CD272	0.221429	2.9	0.236111	3.11111	0.0416667	2.58333	0.0378788	2.08333	0.0833333	2.08333	0.0486111	2.11111	0.306268	2.53704
CD273	0.506952	2.88667	0.337778	3.25556	0.266667	2.33333	0.19697	2.33333	0.0833333	2.58333	0.0486111	2.11111	0.434815	2.64074
CD274	0.32981	3.18667	0.291944	3.47778	0.075	2.75	0.202652	2.79167	0.25	2.83333	0.1875	2.66667	0.303333	3.01111
CD278	0.579524	2.93333	0.612778	3.05556	0.575	2.75	0.251742	2.50833	0.03	2.78333	0.0461111	2.28889	0.464872	2.74444
CD279	0.524	2.96	0.5275	3.26667	0.2	2.5	0.19697	2.66667	0.25	2.75	0.215278	2.55556	0.38755	2.82963
CD294	0.345524	3.01333	0.285	3.3	0.141667	2.58333	0.204545	2.25	0	2.5	0	2	0.421994	2.67407
CD314	0.554952	3.52667	0.462778	3.85556	0.326667	3.03333	0.409091	2.5	0.333333	2.75	0.194444	2.27778	0.742165	3.07037
CD335	0.531238	3.15333	0.4475	3.36667	0.566667	2.83333	0.142045	2.625	0.0833333	2.75	0.152778	2.55556	0.417721	2.91852
CD336	0.338095	3.53333	0.319444	3.77778	0.166667	3.16667	0.349924	2.64167	0.0833333	2.83333	0.112778	2.35556	0.53396	3.13704
CD337	0.77381	3.83333	0.861111	4.11111	0.441667	3.41667	0.339015	2.79167	0.0833333	3.16667	0.0625	2.5	0.838319	3.37037
CD366	0.476952	3.24667	0.31	3.63333	0.166667	2.66667	0.455152	2.46667	0.63	2.61667	0.229444	2.17778	0.605385	2.9
B7-H4	0.280952	3.56667	0.256944	3.77778	0.175	3.25	0.193561	2.65833	0.28	2.7	0.207778	2.54444	0.444729	3.16296
HLA-A-B-C	0.178571	1.5	0.215278	1.55556	0.141667	1.41667	0.248106	1.45833	0	1.5	0.194444	1.27778	0.201567	1.48148
HLA-DR	0.981238	3.95333	1.0975	3.83333	0.926667	4.13333	0.0990152	3.20833	0.0133333	3.38333	0.00777778	3.04444	0.712564	3.62222
ITGB7	0.218857	2.22	0.215278	2.44444	0.0416667	1.88333	0.114773	1.775	0.0833333	1.86667	0.111944	1.67778	0.217179	2.02222
IgM	0.235524	2.94667	0.408611	2.91111	0	3	0.5	2.5	0.75	2.41667	0.652778	2.55556	0.389516	2.74815
TIGIT	0.204095	2.21333	0.300278	2.35556	0	2	0.227273	2.5	0.333333	2.5	0.277778	2.55556	0.227123	2.34074
Podoplanin	0.316667	3.23333	0.3125	3.33333	0.341667	3.08333	0.151515	2.33333	0	2.33333	0.131944	2.22222	0.442308	2.83333
TCR-a-b	0.484286	3.9	0.271111	4.31111	0.161667	3.28333	0.145682	3.325	0.25	3.35	0.1225	3.2	0.407179	3.64444
TCR-Vd2	0.471429	2.9	0.381944	3.22222	0.241667	2.41667	0.106061	2.83333	0.333333	2.83333	0.131944	2.77778	0.299858	2.87037
TCR-Va24-Ja18	0.352381	3.06667	0.236111	3.38889	0.141667	2.58333	0.174242	2.41667	0	2.5	0.0694444	2.22222	0.371795	2.77778
TCR-Va7.2	0.201714	3.38	0.1725	3.63333	0	3	0.293561	2.54167	0.0833333	2.75	0.0694444	2.27778	0.41302	3.00741

## Sheet: Experimental and clinical info
	Supplementary Data File 2
	Experiment	Tissue location	Donor and patient information	Gender	Mutational status	Sample processing	Sample dissociation	Sample name	Viability after dissociation (%)	Dead cell removal	Hashing ABs	Final viability (%)	Target cells (10x loading)	Index GEX	Index FB	Analyzed cells/sample	Cells after preprocessing
	Healthy PBMCs, Donor 1	Blood draw	Healthy	Unknown	NA	One sample split into three parts	Untreated	PBMC_D1_untreated	82	No	#1	59	20000	H11	E3	3948	13142
			Healthy				SkinD (D/C/T)	PBMC_D1_SkinD	91.1	No	#2					4232
			Healthy				TumorD	PBMC_D1_TumorD	85.1	No	#4					4962
	Healthy PBMCs, Donor 2	Blood draw	Healthy	unknown	NA	One sample split into three parts	Untreated	PBMC_D2_untreated	62.2	No	#1	82.3	20000	E4	A8	2808	9817
			Healthy				SkinD (D/C/T)	PBMC_D2_SkinD	94.7	No	#2					3624
			Healthy				TumorD	PBMC_D2_TumorD	91	No	#4					3385
	Healthy PBMCs, Donor 3	Blood draw	Healthy	unknown	NA	One sample split into three parts	Untreated	PBMC_D3_untreated	64.7	No	#1	85.2	20000	E5	E9	2950	10612
			Healthy				SkinD (D/C/T)	PBMC_D3_SkinD	93.9	No	#2					3834
			Healthy				TumorD	PBMC_D3_TumorD	91.3	No	#4					3828
	Immunotherapy treated PBMCs	Blood draw	Nivolumab (anti-PD-1)	Female	BRAF (V600K)	Three samples	No treatment	PBMC_IT_1	65.9	Yes	#1	70.2	15000	G11	H3	1835	6436
			Ipilimumab+nivolumab (anti-CTLA-4/anti-PD-1)	Male	NRAS (Q61L)		No treatment	PBMC_IT_2	61.4	No	#2					2553
			Ipilimumab+nivolumab (anti-CTLA-4/anti-PD-1)	Male	BRAF (V600E)		No treatment	PBMC_IT_3	75.9	No	#3					2048
	Healthy skin 1	Arm flap material	Surplus surgical material from healthy skin area	Male	NA	One sample split into three parts	MACSᴹ	HS1_1	31.1	Yes	#1	75	9000	A12	A2	1365	3938
							D/C/T (SkinD)	HS1_2	71.1	No	#2					1705
							D/CP	HS1_3	86.1	No	None					868
	Healthy skin 2	Breast reduction material	Surplus surgical material from healthy skin area	Female	NA	One sample split into three parts	MACS	HS2_1	78.6	No	#1	79	15000	G1	A12	1190	3801
							D/C/T (SkinD)	HS2_2	64.2	No	#2					1445
							Liberasesᴰᴴ	HS2_4	72.8	No	#4					1166
	Healthy skin 3	Head and neck area	Surplus surgical material from healthy skin area	Male	NA	Three samples	SkinD (D/C/T)	HS3_1	76.2	No	#1	64	13000	A7	H7	1083	2209
		Head and neck area		Male	NA			HS3_2	40.7	No	#2					669
		Head and neck area		Female	NA			HS3_4	64.3	No	#4					457
	Primary cutaneous melanoma	Upper body, right side	NA	Male	BRAF (V600E)	Three samples	TumorD	PM1	71.9	No	#1	59	12000	A1	A3	1670	2752
		Lower body, right side		Female	BRAF (V600E)		TumorD	PM2	56.7	No	#2					626
		Lower body, right side		Female	BRAF (V600E/D)		TumorD	PM3	52.1	No	#4					456
	Lymph node melanoma metastasis 1	Lymph node, axilary left	NA	Female	BRAF (V600E)	Two samples	TumorD	LN_MM_1	20	Yes	#1	65.2	15000	G9	H2	1506	3604
		Lymph node, axilary left		Male	BRAF (V600E)		TumorD	LN_MM_4	60.6	Yes	#4					2098
	Lymph node melanoma metastasis 2	Lymph node, inguinal right	NA	Male	BRAF (V600E)	Two samples	TumorD	LN_MM2*	74.6	No	#1	79.3	15000	E12	H12		950
		Lymph node, inguinal right		Male	BRAF (V600E)		TumorD		71.4	No	#2
																	Total cells: 57261
	* 2 samples combined, demultiplexing step failed during data analysis
	NA - not applicable

## Sheet: Solid tissue sample summary
Healthy skin 1	Arm flap material	Surplus surgical material from healthy skin area	Male	NA	One sample split into three parts	MACSᴹ	HS1_1	31.1	Yes	#1	75	9000	A12	A2	1365	3938
						D/C/T (SkinD)	HS1_2	71.1	No	#2					1705
						D/CP	HS1_3	86.1	No	None					868
Healthy skin 2	Breast reduction material	Surplus surgical material from healthy skin area	Female	NA	One sample split into three parts	MACS	HS2_1	78.6	No	#1	79	15000	G1	A12	1190	3801
						D/C/T (SkinD)	HS2_2	64.2	No	#2					1445
						Liberasesᴰᴴ	HS2_4	72.8	No	#4					1166
Healthy skin 3	Head and neck area	Surplus surgical material from healthy skin area	Male	NA	Three samples	SkinD (D/C/T)	HS3_1	76.2	No	#1	64	13000	A7	H7	1083	2209
	Head and neck area		Male	NA			HS3_2	40.7	No	#2					669
	Head and neck area		Female	NA			HS3_4	64.3	No	#4					457
Primary cutaneous melanoma	Upper body, right side	NA	Male	BRAF (V600E)	Three samples	TumorD	PM1	71.9	No	#1	59	12000	A1	A3	1670	2752
	Lower body, right side		Female	BRAF (V600E)		TumorD	PM2	56.7	No	#2					626
	Lower body, right side		Female	BRAF (V600E/D)		TumorD	PM3	52.1	No	#4					456
Lymph node melanoma metastasis Exp1	Lymph node, axilary left	NA	Female	BRAF (V600E)	Two samples	TumorD	LN_MM_1	20	Yes	#1	65.2	15000	G9	H2	1506	3604
	Lymph node, axilary left		Male	BRAF (V600E)		TumorD	LN_MM_4	60.6	Yes	#4					2098
Lymph node melanoma metastasis Exp2	Lymph node, inguinal right	NA	Male	BRAF (V600E)	Two samples	TumorD	LN_MM2*	74.6	No	#1	79.3	15000	E12	H12	950	950
	Lymph node, inguinal right		Male	BRAF (V600E)		TumorD		71.4	No	#2
																Total cells: 57261
Experiment	Sample Name	Cell count
Healthy Skin 1	D/C/T (SkinD)	1705
Healthy Skin 2	D/C/T (SkinD)	1445
Healthy Skin 3	HS3_1	1083
Healthy Skin 3	HS3_2	669
Healthy Skin 3	HS3_4	457
Primary cutaneous melanoma	PM1	1670
Primary cutaneous melanoma	PM2	626
Primary cutaneous melanoma	PM3	456
Lymph node melanoma metastasis 1	LN_MM_1	1506
Lymph node melanoma metastasis 4	LN_MM_4	2098
Lymph node melanoma metastasis 2	LN_MM2*	950
Lymph node melanoma metastasis 2
total #		12665

## Sheet: Antibody CITE-seq panel
Nr	Specificity	Provider	Type	Catalog number	Barcode Sequence
1	CD1c	Biolegend	TotalSeq-C	331547	GAGCTACTTCACTCG
2	CD1d	Biolegend	TotalSeq-C	350319	TCGAGTCGCTTATCA
3	CD2	Biolegend	TotalSeq-C	309231	TACGATTTGTCAGGG
4	CD3	Biolegend	TotalSeq-C	300479	CTCATTGTAACTCCT
5	CD4	Biolegend	TotalSeq-C	300567	TGTTCCCGCTCAACT
6	CD5	Biolegend	TotalSeq-C	300637	CATTAACGGGATGCC
7	CD8a	Biolegend	TotalSeq-C	301071	GCTGCGCTTTCCATT
8	CD10	Biolegend	TotalSeq-C	312233	CAGCCATTCATTAGG
9	CD11a	Biolegend	TotalSeq-C	350617	TATATCCTTGTGAGC
10	CD11b	Biolegend	TotalSeq-C	301359	GACAAGTGATCTGCA
11	CD11c	Biolegend	TotalSeq-C	371521	TACGCCTATAACTTG
12	CD14	Biolegend	TotalSeq-C	301859	TCTCAGACCTCCGTA
13	CD15	Biolegend	TotalSeq-C	323053	TCACCAGTACCTAGT
14	CD16	Biolegend	TotalSeq-C	302065	AAGTTCACTCTTTGC
15	CD19	Biolegend	TotalSeq-C	302265	CTGGGCAATTACTCG
16	CD20	Biolegend	TotalSeq-C	302363	TTCTGGGTCCCTAGA
17	CD21	Biolegend	TotalSeq-C	354923	AACCTAGTAGTTCGG
18	CD22	Biolegend	TotalSeq-C	363516	GGGTTGTTGTCTTTG
19	CD24	Biolegend	TotalSeq-C	311143	AGATTCCTTCGTGTT
20	CD25	Biolegend	TotalSeq-C	302649	TTTGTCCTGTACGCC
21	CD27	Biolegend	TotalSeq-C	302853	GCACTCCTGCATGTA
22	CD28	Biolegend	TotalSeq-C	302963	TGAGAACGACCCTAA
23	CD30	Biolegend	TotalSeq-C	333919	TCAGGGTGTGCTGTA
24	CD31	Biolegend	TotalSeq-C	303139	ACCTTTATGCCACGG
25	CD32	Biolegend	TotalSeq-C	303225	GCTTCCGAATTACCG
26	CD33	Biolegend	TotalSeq-C	366633	TAACTCAGGGCCTAT
27	CD36	Biolegend	TotalSeq-C	336227	TTCTTTGCCTTGCCA
28	CD38	Biolegend	TotalSeq-C	303543	TGTACCCGCTTGTGA
29	CD39	Biolegend	TotalSeq-C	328237	TTACCTGGTATCCGT
30	CD40	Biolegend	TotalSeq-C	334348	CTCAGATGGAGTATG
31	CD44	Biolegend	TotalSeq-C	338827	AATCCTTCCGAATGT
32	CD45	Biolegend	TotalSeq-C	304068	TGCAATTACCCGGAT
33	CD45RO	Biolegend	TotalSeq-C	304259	CTCCGAATCATGTTG
34	CD45RA	Biolegend	TotalSeq-C	304163	TCAATCCTTCCGCTT
35	CD47	Biolegend	TotalSeq-C	323131	GCATTCTGTCACCTA
36	CD48	Biolegend	TotalSeq-C	336711	CTACGACGTAGAAGA
37	CD49f	Biolegend	TotalSeq-C	313635	TTCCGAGGATGATCT
38	CD56 (rec)	Biolegend	TotalSeq-C	392425	TTCGCCGCATTGAGT
39	CD57 (rec)	Biolegend	TotalSeq-C	393321	AACTCCCTATGGAGG
40	CD58	Biolegend	TotalSeq-C	330921	GTTCCTATGGACGAC
41	CD62L	Biolegend	TotalSeq-C	304851	GTCCCTGCAACTTGA
42	CD64	Biolegend	TotalSeq-C	305045	AAGTATGCCCTACGA
43	CD66b	Biolegend	TotalSeq-C	392909	AGCTGTAAGTTTCGG
44	CD69	Biolegend	TotalSeq-C	310951	GTCTCTTGGCTTAAA
45	CD70	Biolegend	TotalSeq-C	355119	CGCGAACATAAGAAG
46	CD71	Biolegend	TotalSeq-C	334125	CCGTGTTCCTCATTA
47	CD73	Biolegend	TotalSeq-C	344031	CAGTTCCTCAGTTCG
48	CD80	Biolegend	TotalSeq-C	305243	ACGAATCAATCTGTG
49	CD81	Biolegend	TotalSeq-C	349523	GTATCCTTCCTTGGC
50	CD86	Biolegend	TotalSeq-C	305447	GTCTTTGTCAGTGCA
51	CD90	Biolegend	TotalSeq-C	328145	GCATTGTACGATTCA
52	CD95	Biolegend	TotalSeq-C	305651	CCAGCTCATTAGAGC
53	CD96	Biolegend	TotalSeq-C	338423	TGGCCTATAAATGGT
54	CD103	Biolegend	TotalSeq-C	350233	GACCTCATTGTGAAT
55	CD107a	Biolegend	TotalSeq-C	328649	CAGCCCACTGCAATA
56	CD117	Biolegend	TotalSeq-C	313243	AGACTAATAGCTGAC
57	CD123	Biolegend	TotalSeq-C	306045	CTTCACTCTGTCAGG
58	CD124	Biolegend	TotalSeq-C	355011	CCGTCCTGATAGATG
59	CD127	Biolegend	TotalSeq-C	351356	GTGTGTTGTCCTATG
60	CD134	Biolegend	TotalSeq-C	350035	AACCCACCGTTGTTA
61	CD137	Biolegend	TotalSeq-C	309839	CAGTAAGTTCGGGAC
62	CD138	Biolegend	TotalSeq-C	356539	ACTCTTTCGTTTACG
63	CD141	Biolegend	TotalSeq-C	344125	GGATAACCGCGCTTT
64	CD152	Biolegend	TotalSeq-C	369621	ATGGTTCACGTAATC
65	CD154	Biolegend	TotalSeq-C	310849	GCTAGATAGATGCAA
66	CD161	Biolegend	TotalSeq-C	339947	GTACGCAGTCCTTCT
67	CD183	Biolegend	TotalSeq-C	353747	GCGATGGTAGATTAT
68	CD184	Biolegend	TotalSeq-C	306533	TCAGGTCCTTTCAAC
69	CD185	Biolegend	TotalSeq-C	356939	AATTCAACCGTCGCC
70	CD194	Biolegend	TotalSeq-C	359425	AGCTTACCTGCACGA
71	CD195	Biolegend	TotalSeq-C	359137	CCAAAGTAAGAGCCA
72	CD196	Biolegend	TotalSeq-C	353440	GATCCCTTTGTCACT
73	CD197	Biolegend	TotalSeq-C	353251	AGTTCAGTCAACCGA
74	CD223	Biolegend	TotalSeq-C	369335	CATTTGTCTGCCGGT
75	CD270	Biolegend	TotalSeq-C	318815	TGATAGAAACAGACC
76	CD272	Biolegend	TotalSeq-C	344527	GTTATTGGACTAAGG
77	CD273	Biolegend	TotalSeq-C	329621	TCAACGCTTGGCTAG
78	CD274	Biolegend	TotalSeq-C	329751	GTTGTCCGACAATAC
79	CD278	Biolegend	TotalSeq-C	313553	CGCGCACCCATTAAA
80	CD279	Biolegend	TotalSeq-C	329963	ACAGCGCCGTATTTA
81	CD294	Biolegend	TotalSeq-C	350131	TGTTTACGAGAGCCC
82	CD314	Biolegend	TotalSeq-C	320837	CGTGTTTGTTCCTCA
83	CD335	Biolegend	TotalSeq-C	331941	ACAATTTGAACAGCG
84	CD336	Biolegend	TotalSeq-C	325119	GGGCAATTAGCGAGT
85	CD337	Biolegend	TotalSeq-C	325219	AAAGTCACTCTGCCG
86	CD366	Biolegend	TotalSeq-C	345049	TGTCCTACCCAACTT
87	B7-H4	Biolegend	TotalSeq-C	358116	TGTATGTCTGCCTTG
88	HLA-A,B,C	Biolegend	TotalSeq-C	311449	TATGCGAGGCTTATC
89	HLA-DR	Biolegend	TotalSeq-C	307663	AATAGCGAGCAAGTA
90	integrin β7	Biolegend	TotalSeq-C	321229	TCCTTGGATGTACCG
91	IgM	Biolegend	TotalSeq-C	314547	TAGCGAGCCCGTATA
92	TIGIT	Biolegend	TotalSeq-C	372729	TTGCTTACCGCCAGA
93	Podoplanin	Biolegend	TotalSeq-C	337031	GGTTACTCGTTGTGT
94	TCR α/β	Biolegend	TotalSeq-C	306743	CGTAACGTAGAGCGA
95	TCR Vδ2	Biolegend	TotalSeq-C	331435	TCAGTCAGATGGTAT
96	TCR Vα24-Jα18	Biolegend	TotalSeq-C	342925	AACTTCTGTGGTAGC
97	TCR Vα7.2	Biolegend	TotalSeq-C	351735	TACGAGCAGTATTCA
I	Hashtag 1	Biolegend	TotalSeq-C	394661	GTCAACTCTTTAGCG
II	Hashtag 2	Biolegend	TotalSeq-C	394663	TGATGGCCTATTGGG
III	Hashtag 3	Biolegend	TotalSeq-C	394665	TTCCGCCTCTCTTTG
IV	Hashtag 4	Biolegend	TotalSeq-C	394667	AGTAAGTTCAGCGTA
V	Hashtag 5	Biolegend	TotalSeq-C	394669	AAGTATCGTTTCGCA

## Sheet: Antibody detection
		Healthy PBMC 1			Healthy PBMC 2			Healthy PBMC 3			Immunotherapy-treated PBMC			Healthy Skin 1			Healthy Skin 2			Healthy Skin 3			Primary Melanoma			Lymph Node Melanoma Metastasis
Nr	Antibody	Untreated	SkinD	TumorD	Untreated	SkinD	TumorD	Untreated	SkinD	TumorD	IT_1	IT_2	IT_3	HS1_1	HS1_2	HS1_3	HS2_1	HS2_2	HS2_4	HS3_1	HS3_2	HS3_4	PM_1	PM_2	PM_3	LN_MM_1	LN_MM_4	LNMM2
1	CD1c	Yes	Yes	Yes	Yes	Yes	Yes	Yes	Yes	Yes	Yes	Yes	Yes	Yes	Yes	Yes	No	No	No	Yes	Yes	Yes	No	No	No	Yes	Yes	Yes
2	CD1d	Yes	Yes	Yes	Yes	Yes	Yes	No	Yes	Yes	Yes	Yes	Yes	No	No	No	No	No	No	No	No	No	No	No	No	No	No	No
3	CD2	Yes	Yes	Yes	Yes	Yes	Yes	Yes	Yes	Yes	Yes	Yes	Yes	Yes	Yes	Yes	Yes	Yes	Yes	Yes	Yes	Yes	Yes	Yes	Yes	Yes	Yes	Yes
4	CD3	Yes	Yes	Yes	Yes	Yes	Yes	Yes	Yes	Yes	Yes	Yes	Yes	Yes	Yes	Yes	Yes	Yes	Yes	Yes	Yes	Yes	No	No	No	Yes	Yes	Yes
5	CD4	Yes	No	No	Yes	No	Yes	Yes	No	No	Yes	Yes	Yes	No	No	No	Yes	No	No	No	No	No	No	No	No	Yes	Yes	Yes
6	CD5	Yes	Yes	Yes	Yes	Yes	Yes	Yes	Yes	Yes	Yes	Yes	Yes	Yes	Yes	Yes	Yes	Yes	Yes	Yes	Yes	Yes	Yes	Yes	Yes	Yes	Yes	Yes
7	CD8a	Yes	No	No	Yes	No	No	Yes	No	No	Yes	Yes	Yes	Yes	No	No	Yes	No	No	No	No	No	No	No	No	Yes	Yes	Yes
8	CD10 / MME	No	Yes	No	No	No	No	No	No	No	No	Yes	Yes	Yes	Yes	Yes	Yes	Yes	Yes	Yes	Yes	Yes	Yes	Yes	Yes	No	No	Yes
9	CD11a / ITGAL	Yes	Yes	Yes	Yes	Yes	Yes	Yes	Yes	Yes	Yes	Yes	Yes	Yes	Yes	Yes	Yes	Yes	Yes	Yes	Yes	Yes	Yes	Yes	Yes	Yes	Yes	Yes
10	CD11b / ITGAM	Yes	Yes	Yes	Yes	Yes	Yes	Yes	Yes	Yes	Yes	Yes	Yes	Yes	Yes	Yes	No	Yes	No	Yes	Yes	Yes	No	No	No	Yes	Yes	Yes
11	CD11c / ITGAX	Yes	Yes	Yes	Yes	Yes	Yes	Yes	Yes	Yes	Yes	Yes	Yes	Yes	Yes	Yes	Yes	No	Yes	Yes	Yes	Yes	Yes	No	Yes	Yes	Yes	Yes
12	CD14	Yes	Yes	Yes	Yes	Yes	Yes	Yes	Yes	Yes	Yes	Yes	Yes	No	No	No	No	No	No	No	No	No	No	No	No	No	Yes	Yes
13	CD15 / FUT4 / SSEA1	Yes	Yes	No	No	No	No	No	No	No	Yes	No	No	No	No	No	No	No	No	No	No	No	No	No	No	No	No	No
14	CD16 / FCGR3A	Yes	Yes	Yes	Yes	Yes	Yes	Yes	Yes	Yes	Yes	Yes	Yes	No	No	No	No	No	No	No	No	No	No	No	No	No	Yes	Yes
15	CD19	Yes	Yes	Yes	Yes	Yes	Yes	Yes	Yes	Yes	Yes	Yes	Yes	No	No	No	No	No	No	No	No	No	No	No	No	Yes	Yes	Yes
16	CD20 / MS4A1	Yes	Yes	Yes	Yes	Yes	Yes	Yes	Yes	Yes	Yes	Yes	Yes	No	No	No	No	No	No	No	No	No	No	No	No	Yes	Yes	Yes
17	CD21 / CR2	Yes	Yes	No	Yes	No	Yes	Yes	No	No	Yes	Yes	Yes	No	No	No	No	No	No	No	No	No	No	No	No	Yes	Yes	Yes
18	CD22	Yes	Yes	Yes	Yes	Yes	Yes	Yes	Yes	Yes	Yes	Yes	Yes	No	No	No	No	No	No	No	No	No	No	No	No	Yes	Yes	Yes
19	CD24	Yes	Yes	Yes	Yes	Yes	Yes	Yes	Yes	Yes	Yes	Yes	Yes	No	No	No	No	No	No	No	No	No	No	No	No	No	Yes	Yes
20	CD25 / IL2RA	No	No	No	No	No	No	No	No	No	No	No	No	No	No	No	No	No	No	No	No	No	No	No	No	No	No	No
21	CD27	Yes	Yes	Yes	Yes	Yes	No	Yes	Yes	No	Yes	Yes	Yes	No	No	No	Yes	No	No	No	No	No	No	No	No	Yes	Yes	Yes
22	CD28	Yes	Yes	Yes	Yes	Yes	Yes	No	Yes	Yes	Yes	Yes	Yes	Yes	Yes	No	Yes	No	No	No	Yes	No	No	No	No	No	No	No
23	CD30 / TNFRSF8	No	No	No	No	No	No	No	No	No	No	No	No	No	No	No	No	No	No	No	No	No	No	No	No	No	No	Yes
24	CD31 / PECAM1	Yes	Yes	Yes	Yes	Yes	Yes	Yes	Yes	Yes	Yes	Yes	Yes	Yes	Yes	No	Yes	Yes	Yes	Yes	Yes	Yes	Yes	Yes	Yes	Yes	Yes	Yes
25	CD32 / FCGR2A	Yes	Yes	Yes	Yes	Yes	Yes	Yes	Yes	Yes	Yes	Yes	Yes	Yes	Yes	Yes	No	Yes	No	Yes	Yes	Yes	Yes	Yes	Yes	Yes	Yes	Yes
26	CD33	Yes	Yes	Yes	Yes	Yes	Yes	Yes	Yes	Yes	Yes	Yes	Yes	No	No	No	No	No	No	Yes	Yes	Yes	No	No	No	Yes	Yes	Yes
27	CD36	Yes	Yes	Yes	Yes	Yes	Yes	Yes	Yes	Yes	Yes	Yes	Yes	Yes	Yes	Yes	Yes	Yes	Yes	Yes	Yes	Yes	Yes	Yes	No	Yes	Yes	Yes
28	CD38	Yes	Yes	Yes	Yes	Yes	Yes	Yes	Yes	Yes	Yes	Yes	Yes	Yes	Yes	No	Yes	Yes	Yes	No	No	No	No	No	No	Yes	Yes	Yes
29	CD39 / ENTPD1	Yes	Yes	Yes	Yes	Yes	Yes	Yes	Yes	Yes	Yes	Yes	Yes	Yes	Yes	Yes	Yes	Yes	Yes	Yes	Yes	Yes	Yes	Yes	Yes	Yes	Yes	Yes
30	CD40	Yes	Yes	Yes	Yes	Yes	Yes	Yes	Yes	Yes	Yes	Yes	Yes	No	No	No	No	No	No	No	No	No	No	No	No	Yes	Yes	Yes
31	CD44	Yes	Yes	Yes	Yes	Yes	Yes	Yes	Yes	Yes	Yes	Yes	Yes	yes	Yes	Yes	Yes	Yes	Yes	Yes	Yes	Yes	Yes	Yes	Yes	Yes	Yes	Yes
32	CD45	Yes	Yes	Yes	Yes	Yes	Yes	Yes	Yes	Yes	Yes	Yes	Yes	yes	Yes	Yes	Yes	Yes	Yes	Yes	Yes	Yes	Yes	Yes	Yes	Yes	Yes	Yes
33	CD45RO	Yes	Yes	Yes	Yes	Yes	Yes	Yes	Yes	Yes	Yes	Yes	Yes	yes	Yes	No	Yes	Yes	Yes	Yes	Yes	Yes	No	Yes	No	Yes	Yes	Yes
34	CD45RA	Yes	Yes	Yes	Yes	Yes	Yes	Yes	Yes	Yes	Yes	Yes	Yes	no	No	No	Yes	Yes	Yes	Yes	No	No	No	No	No	Yes	Yes	Yes
35	CD47	Yes	Yes	Yes	Yes	Yes	Yes	Yes	Yes	Yes	Yes	Yes	Yes	Yes	Yes	Yes	Yes	Yes	Yes	Yes	Yes	Yes	Yes	Yes	Yes	Yes	Yes	Yes
36	CD48	Yes	Yes	Yes	Yes	Yes	Yes	Yes	Yes	Yes	Yes	Yes	Yes	Yes	Yes	Yes	Yes	Yes	Yes	Yes	Yes	Yes	Yes	Yes	Yes	Yes	Yes	Yes
37	CD49f / ITGA6	Yes	Yes	Yes	Yes	Yes	Yes	Yes	Yes	Yes	Yes	Yes	Yes	Yes	Yes	Yes	Yes	Yes	Yes	Yes	Yes	Yes	Yes	Yes	Yes	Yes	Yes	Yes
38	CD56 (rec) / NCAM1	Yes	No	No	No	No	No	No	No	No	Yes	Yes	Yes	No	Yes	No	No	No	No	No	No	No	No	No	No	Yes	Yes	Yes
39	CD57 (rec) / B3GAT1	Yes	Yes	Yes	Yes	Yes	Yes	Yes	Yes	Yes	Yes	Yes	Yes	No	Yes	No	No	No	No	Yes	No	No	No	No	No	Yes	No	Yes
40	CD58	Yes	No	No	No	Yes	Yes	Yes	Yes	Yes	Yes	Yes	Yes	No	No	No	No	No	No	No	No	No	No	No	No	No	No	Yes
41	CD62L / SELL	Yes	No	No	Yes	No	No	Yes	No	No	Yes	Yes	Yes	No	No	No	No	No	No	No	No	No	No	No	No	No	Yes	Yes
42	CD64 / FCGR1A	Yes	Yes	Yes	Yes	Yes	Yes	Yes	Yes	Yes	Yes	Yes	Yes	Yes	Yes	Yes	No	No	No	Yes	Yes	Yes	Yes	No	Yes	Yes	Yes	Yes
43	CD66b / CEACAM8	No	No	No	No	No	No	No	No	No	Yes	No	No	No	Yes	No	No	Yes	No	No	No	No	No	No	No	No	No	Yes
44	CD69	Yes	No	No	Yes	No	No	Yes	No	No	Yes	Yes	Yes	Yes	No	No	Yes	No	No	Yes	No	Yes	No	No	No	Yes	Yes	Yes
45	CD70	Yes	Yes	No	No	Yes	No	No	No	No	Yes	Yes	Yes	No	No	No	No	No	No	Yes	No	No	No	No	No	No	No	Yes
46	CD71 / TFRC	Yes	Yes	Yes	Yes	No	No	No	No	No	Yes	Yes	Yes	No	Yes	No	No	Yes	Yes	Yes	Yes	Yes	Yes	Yes	Yes	Yes	Yes	Yes
47	CD73 / NT5E	Yes	Yes	Yes	Yes	Yes	Yes	Yes	Yes	Yes	Yes	Yes	Yes	Yes	Yes	Yes	Yes	Yes	Yes	Yes	Yes	Yes	Yes	Yes	Yes	Yes	Yes	Yes
48	CD80	No	No	No	No	No	No	No	No	No	No	No	No	No	No	No	No	No	No	No	No	No	No	No	No	No	No	No
49	CD81 / TAPA-1	No	No	No	No	No	No	No	No	No	Yes	No	No	Yes	No	No	Yes	No	No	No	No	No	No	No	No	No	Yes	Yes
50	CD86	Yes	Yes	Yes	Yes	Yes	Yes	Yes	Yes	Yes	Yes	Yes	Yes	Yes	No	No	No	No	No	Yes	No	No	No	No	No	No	No	No
51	CD90	No	No	No	No	No	No	No	No	No	No	No	No	No	Yes	Yes	Yes	Yes	Yes	Yes	Yes	Yes	Yes	Yes	Yes	No	No	Yes
52	CD95 / FAS	No	No	No	Yes	Yes	Yes	Yes	Yes	Yes	Yes	Yes	Yes	Yes	Yes	Yes	Yes	Yes	Yes	Yes	Yes	Yes	Yes	No	Yes	Yes	Yes	Yes
53	CD96 / TACTILE	No	No	No	No	No	No	No	No	No	No	No	No	No	No	No	No	No	No	Yes	Yes	Yes	No	No	No	No	No	Yes
54	CD103 / ITGAE	No	No	No	No	No	No	No	No	No	No	No	No	No	Yes	No	Yes	Yes	Yes	Yes	Yes	Yes	No	No	No	Yes	No	Yes
55	CD107a / LAMP-1	Yes	Yes	Yes	No	Yes	Yes	No	Yes	Yes	Yes	Yes	Yes	Yes	Yes	Yes	Yes	Yes	Yes	Yes	Yes	Yes	Yes	Yes	Yes	No	No	Yes
56	CD117 / KIT	Yes	Yes	No	No	Yes	No	No	No	No	No	No	No	Yes	Yes	Yes	No	No	No	Yes	Yes	Yes	No	No	No	No	Yes	Yes
57	CD123 / IL3RA	No	Yes	No	Yes	Yes	Yes	No	Yes	No	Yes	Yes	Yes	Yes	Yes	Yes	Yes	Yes	Yes	Yes	Yes	Yes	Yes	Yes	Yes	Yes	Yes	Yes
58	CD124 / IL4R	No	No	No	No	No	No	No	No	No	No	No	No	No	No	No	No	No	No	No	No	No	No	No	No	No	No	Yes
59	CD127 / IL7R	Yes	Yes	Yes	Yes	Yes	Yes	No	Yes	Yes	Yes	Yes	Yes	No	No	No	Yes	No	Yes	Yes	No	Yes	No	No	No	No	No	Yes
60	CD134 / TNFRSF4 / OX40	No	No	No	No	No	No	No	No	No	No	No	No	No	No	No	No	No	No	No	No	No	No	No	No	No	No	Yes
61	CD137 / 4-1BB	No	No	No	No	No	No	No	No	No	Yes	Yes	Yes	No	No	No	No	No	No	No	No	No	No	No	No	No	No	No
62	CD138	No	No	No	No	No	No	No	No	No	No	No	No	No	No	No	No	No	No	No	No	No	No	No	No	No	No	No
63	CD141 / Thrombomodulin	Yes	Yes	Yes	Yes	Yes	Yes	Yes	Yes	Yes	Yes	Yes	Yes	Yes	Yes	No	Yes	Yes	Yes	Yes	No	No	No	Yes	No	No	No	Yes
64	CD152 / CTLA-4	No	No	No	No	No	No	No	No	No	No	No	No	No	No	No	No	No	No	No	No	No	No	No	No	No	No	No
65	CD154 / CD40L	No	No	No	No	No	No	No	No	No	No	No	No	No	No	No	No	No	No	No	No	No	No	No	No	No	No	No
66	CD161 / KLRB1	No	No	No	No	No	No	No	No	No	Yes	Yes	Yes	No	No	No	No	No	No	No	No	No	No	No	No	No	No	No
67	CD183 / CXCR3	No	No	No	No	No	No	No	No	No	No	No	No	No	No	No	No	No	No	No	No	No	No	No	No	No	No	No
68	CD184 / CXCR4	No	No	No	No	No	No	No	No	No	No	No	No	No	No	No	No	No	No	No	No	No	No	No	No	No	No	No
69	CD185 / CXCR5	Yes	No	No	No	No	No	No	No	No	No	Yes	Yes	No	No	No	No	No	No	No	No	No	No	No	No	No	No	No
70	CD194 / CCR4	Yes	No	No	Yes	No	Yes	No	No	Yes	No	Yes	Yes	No	No	No	Yes	Yes	Yes	No	No	No	No	No	No	No	No	No
71	CD195 / CCR5	Yes	Yes	Yes	No	No	No	No	No	No	No	Yes	Yes	No	No	No	Yes	Yes	Yes	Yes	Yes	Yes	No	No	No	No	No	No
72	CD196 / CCR6	Yes	No	No	No	No	No	No	No	No	No	Yes	Yes	No	No	No	No	No	No	No	No	No	No	No	No	No	No	No
73	CD197 / CCR7	No	No	No	Yes	No	No	No	No	No	No	No	No	No	Yes	No	No	No	No	No	No	No	No	No	No	No	No	No
74	CD223 / LAG3	No	No	No	No	No	No	No	No	No	No	No	No	No	No	No	No	No	No	No	No	No	No	No	No	No	No	No
75	CD270 / TNFRSF14 / HVEM	No	No	No	No	No	No	No	No	No	No	No	No	No	No	No	No	No	No	No	No	No	No	No	No	No	No	No
76	CD272 / BTLA	No	No	No	No	No	No	No	No	No	Yes	Yes	Yes	No	No	No	No	No	No	No	No	No	No	No	No	No	No	No
77	CD273 / PD-L2	No	No	No	No	No	No	No	No	No	No	No	No	Yes	No	No	Yes	No	No	No	No	No	No	No	No	No	No	Yes
78	CD274 / PD-L1	No	No	No	No	No	No	No	No	No	No	No	No	No	No	No	No	No	No	No	No	No	No	No	No	Yes	Yes	Yes
79	CD278 / ICOS	Yes	Yes	Yes	Yes	Yes	Yes	Yes	Yes	Yes	No	Yes	Yes	Yes	Yes	No	No	Yes	No	Yes	Yes	No	Yes	Yes	No	Yes	Yes	Yes
80	CD279 / PD-1	No	No	No	No	No	No	No	No	No	No	No	No	No	No	No	No	No	No	No	No	No	No	No	No	No	No	No
81	CD294 / CRTH2	No	No	No	No	No	No	No	No	No	No	No	No	No	No	No	No	No	No	No	No	No	No	No	No	No	No	Yes
82	CD314 / NKG2D / KLRK1	Yes	Yes	Yes	Yes	Yes	Yes	No	No	Yes	No	Yes	Yes	No	No	No	No	No	No	No	No	No	No	No	No	No	No	No
83	CD335 / NKp46 / NCR1	No	No	No	No	No	No	No	No	No	Yes	Yes	Yes	No	No	No	No	No	No	No	No	No	No	No	No	No	Yes	No
84	CD336 / NKp44 / NCR2	No	No	No	No	No	No	No	No	No	No	No	No	No	No	No	No	No	No	No	No	No	No	No	No	No	No	No
85	CD337 / NKp30 / NCR3	No	No	No	No	No	No	No	No	No	No	No	No	No	No	No	No	No	No	No	No	No	No	No	No	No	No	No
86	CD366 / TIM3	No	No	No	No	No	No	No	No	No	No	No	No	No	Yes	No	No	No	No	No	No	No	No	No	No	No	No	No
87	B7-H4 / VTCN1	No	No	No	No	No	No	No	No	No	No	No	No	No	No	No	No	No	No	No	No	No	No	No	No	No	No	No
88	HLA-A,B,C	Yes	Yes	Yes	Yes	Yes	Yes	Yes	Yes	Yes	Yes	Yes	Yes	Yes	Yes	Yes	Yes	Yes	Yes	Yes	Yes	Yes	Yes	Yes	Yes	Yes	Yes	Yes
89	HLA-DR	Yes	Yes	Yes	Yes	Yes	Yes	Yes	Yes	Yes	Yes	Yes	Yes	Yes	Yes	Yes	Yes	Yes	Yes	Yes	Yes	Yes	Yes	Yes	Yes	Yes	Yes	Yes
90	integrin β7 / ITGB7	Yes	Yes	Yes	Yes	Yes	Yes	Yes	Yes	Yes	Yes	Yes	Yes	Yes	Yes	No	Yes	Yes	No	No	Yes	Yes	No	No	No	Yes	No	No
91	IgM	Yes	Yes	Yes	Yes	Yes	Yes	Yes	Yes	Yes	Yes	Yes	Yes	No	No	No	No	No	No	No	No	No	No	No	No	No	Yes	Yes
92	TIGIT	No	No	No	No	No	No	No	No	No	No	No	No	No	No	No	No	No	No	No	No	No	No	No	No	No	No	No
93	Podoplanin	No	No	No	No	No	No	No	No	No	Yes	No	Yes	No	No	No	Yes	Yes	Yes	Yes	Yes	Yes	Yes	Yes	Yes	No	Yes	Yes
94	TCR α/β	Yes	Yes	Yes	Yes	Yes	Yes	Yes	Yes	Yes	Yes	Yes	Yes	Yes	Yes	Yes	No	Yes	No	No	No	No	No	No	No	No	No	No
95	TCR Vδ2	Yes	Yes	Yes	No	No	Yes	No	No	No	Yes	Yes	Yes	No	No	No	No	No	No	No	No	No	No	No	No	No	No	No
96	TCR Vα24-Jα18	No	No	No	No	No	No	No	No	No	No	No	No	No	No	No	No	No	No	No	No	No	No	No	No	No	No	No
97	TCR Vα7.2	Yes	Yes	Yes	Yes	Yes	Yes	Yes	Yes	Yes	Yes	Yes	Yes	No	No	No	No	No	No	No	No	No	No	No	No	No	No	No

## Sheet: RNA protein match lookup
Nr	RNA	Protein
1	CD1C	CD1c
2	CD1D	CD1d
3	CD2	CD2
4	CD3D	CD3
5	CD3E	CD3
6	CD3G	CD3
7	CD4	CD4
8	CD5	CD5
9	CD8A	CD8a
10	MME	CD10
11	ITGAL	CD11a
12	ITGAM	CD11b
13	ITGAX	CD11c
14	CD14	CD14
15	FUT4	CD15
16	FCGR3A	CD16
17	CD19	CD19
18	MS4A1	CD20
19	CR2	CD21
20	CD22	CD22
21	CD24	CD24
22	IL2RA	CD25
23	CD27	CD27
24	CD28	CD28
25	TNFRSF8	CD30
26	PECAM1	CD31
27	FCGR2A	CD32
28	CD33	CD33
29	CD36	CD36
30	CD38	CD38
31	ENTPD1	CD39
32	CD40	CD40
33	CD44	CD44
34	PTPRC	CD45
35	PTPRC	CD45RO
36	PTPRC	CD45RA
37	CD47	CD47
38	CD48	CD48
39	ITGA6	CD49f
40	NCAM1	CD56
41	B3GAT1	CD57
42	CD58	CD58
43	SELL	CD62L
44	FCGR1A	CD64
45	CEACAM8	CD66b
46	CD69	CD69
47	CD70	CD70
48	TFRC	CD71
49	NT5E	CD73
50	CD80	CD80
51	CD81	CD81
52	CD86	CD86
53	THY1	CD90
54	FAS	CD95
55	CD96	CD96
56	ITGAE	CD103
57	LAMP1	CD107a
58	KIT	CD117
59	IL3RA	CD123
60	IL4R	CD124
61	IL7R	CD127
62	TNFRSF4	CD134
63	TNFRSF9	CD137
64	SDC1	CD138
65	THBD	CD141
66	CTLA4	CD152
67	CD40LG	CD154
68	KLRB1	CD161
69	CXCR3	CD183
70	CXCR4	CD184
71	CXCR5	CD185
72	CCR4	CD194
73	CCR5	CD195
74	CCR6	CD196
75	CCR7	CD197
76	LAG3	CD223
77	TNFRSF14	CD270
78	BTLA	CD272
79	PDCD1LG2	CD273
80	CD274	CD274
81	ICOS	CD278
82	PDCD1	CD279
83	PTGDR2	CD294
84	KLRK1	CD314
85	NCR1	CD335
86	NCR2	CD336
87	NCR3	CD337
88	HAVCR2	CD366
89	VTCN1	B7-H4
90	HLA-A	HLA-A-B-C
91	HLA-B	HLA-A-B-C
92	HLA-C	HLA-A-B-C
93	HLA-DRA	HLA-DR
94	HLA-DRB1	HLA-DR
95	HLA-DRB2	HLA-DR
96	HLA-DRB3	HLA-DR
97	HLA-DRB4	HLA-DR
98	HLA-DRB5	HLA-DR
99	ITGB7	ITGB7
100	IGHM	IgM
101	TIGIT	TIGIT
102	PDPN	Podoplanin
103	TRAC	TCR-a_b
104	TRAC	TCR-Vd2
105	TRAC	TCR-Va24-Ja18
106	TRAC	TCR-Va7.2

## Sheet: celltype_list_healthy_skin_tabi
Fibroblasts.c0	Keratinocyte.c1	Endothelial.cell	Fibroblasts.c3	Fibroblasts.c4	Keratinocyte.c5	Pericyte.c6	Keratinocyte.c7	Macrophage.DC	T.cells	Pericyte.c10	Keratinocyte.c11	Secretory.epithelial.cell	Smooth.muscle.cell	Keratinocyte.c14	Melanocyte	Neural.cell	B.cell	T.cells.CD8_normal_Newman15	T.cells.naive_normal_Newman15	T.cells.memory.resting_normal_Newman15	T.cells.memory.activated_normal_Newman15	T.cells.regulatory_normal_Newman15	T.cells.gamma.delta_normal_Newman15	T.cells.memory.effector_melanoma_Feldman18	T.cells.exhausted_melanoma_Feldman18
SFRP2	KRT2	FABP4	APOD	COL1A2	KRT14	RERGL	CALML3	IL8	CXCR4	RGS16	MT-ND5	DCD	DES	UBE2C	PMEL	GPM6B	HERPUD1	BCL11B	ACAP1	BCL11B	CCL20	BARX2	BFSP1	A2M	CCL3
FBLN1	KRT1	DARC	CXCL12	COL1A1	KRT15	ACTA2	KRT14	HLA-DRA	LTB	RGS5	ATP1B3	SCGB2A2	MYLK	CENPF	MLANA	CRYAB	SSR4	CCL5	ANKRD55	CCL5	CD2	BCL11B	BRSK2	ADD3	EPSTI1
DCN	DMKN	CLDN5	GSN	COL3A1	KRT5	TAGLN	KRT5	HLA-DPB1	CD52	IGFBP7	KRT14	KRT19	ACTG2	HMGB2	TYRP1	CDH19	CYBA	CD2	ATHL1	CCR6	CD247	CD2	CCL5	AIM1	CD38
MMP2	KRT10	TM4SF1	CFD	LUM	MIR205HG	CYCS	S100A2	IL1B	IL32	TAGLN	ATP1A1	AQP5	CSRP1	CDK1	DCT	PMP22	MZB1	CD247	BCL11B	CD2	CD28	CD247	CCR5	AKIRIN1	FASLG
WIF1	KRTDAP	IFI27	MGP	DPT	SYT8	TPM2	S100A14	HLA-DPA1	SAMSN1	CCL2	MT-ND3	KRT18	CNN1	TK1	CAPN3	PLP1	SEC11C	CD27	CCR7	CD247	CD3D	CD27	CD160	ALG13	IFI44L
PI16	LY6D	RBP7	CFH	POSTN	COL17A1	MYL9	MIR205HG	HLA-DRB1	CD3D	C8orf4	TFCP2L1	SCGB1B2P	PCP4	TOP2A	MITF	S100B	FKBP11	CD3D	CD2	CD27	CD3G	CD28	CD2	AMD1	GIMAP6
WISP2	LYPD3	GNG11	C1S	MFAP4	S100A2	MYH11	FAM132A	HLA-DQA1	TMEM66	EPS8	KRT23	KRT7	TPM2	PBK	BCAN	NRXN1	XBP1	CD3E	CD247	CD28	CD40LG	CD3D	CD244	ANXA1	TRAFD1
CXCL14	SFN	AQP1	DCN	COL6A2	PERP	DSTN	APOE	HLA-DQB1	SRGN	ID4	FXYD3	PIP	MYL9	PTTG1	CYB561A3	PRNP	DERL3	CD3G	CD27	CD3D	CD6	CD3E	CD247	ARHGAP26	LGALS9
COL1A1	LGALS7B	GIMAP7	RARRES2	TNN	SFN	ADIRF	KRT17	LYZ	DUSP2	RERG	SLC25A5	MUCL1	MYH11	BIRC5	TRPM1	PCSK2	CD79A	CD6	CD3D	CD3E	CD7	CD3G	CD300A	ATM	CXCR6
MFAP4	SBSN	RAMP3	CCDC80	CTSK	DST	SORBS2	MGST1	FCER1A	PTPRCAP	NDUFA4L2	LAMB3	LRRC26	TAGLN	NUSAP1	SLC24A5	GFRA3	IGJ	CD69	CD3G	CD3G	CDC25A	CD4	CD3D	ATP1B3	RAB37
C1R	PERP	PLVAP	SERPING1	COL6A1	AQP3	TINAGL1	SAA1	PLAUR	PTPRC	STEAP4	GJB2	PPP1R1B	FLNA	MKI67	GPR143	MPZ	FCRLA	CD7	CD40LG	CD4	CSF2	CD5	CD3G	ATP2B1	CCR5
CTHRC1	S100A14	ECSCR	C1R	ASPN	TACSTD2	NET1	APOC1	CD74	CD69	MT2A	PERP	SCGB1D2	ACTA2	CDKN3	TYR	MATN2	PRDX4	CD8A	CD7	CD40LG	CTLA4	CD6	CD8A	B4GALT1	ZBP1
COL6A2	DSP	CD74	LUM	PRELP	KRT31	EIF4A3	S100A8	INSIG1	RHOH	ANGPT2	DEFB1	EPCAM	TPM1	HIST1H4C	RP11-93B14.5	NTM	TMED10	CD8B	CXorf57	CD6	CXCL13	CD70	CD8B	BCAS2	SAMD9L
COL1A2	RHOV	CLEC14A	SOD3	TNMD	SOX15	GADD45B	KRT6A	GPR183	CREM	LHFP	PNLIPRP3	AZGP1	SMTN	KIAA0101	QPCT	MYOT	TNFRSF17	CD96	DPP4	CD69	DPP4	CD96	CDH12	BCL6	SIRPG
COL6A1	AQP3	SPARCL1	EFEMP1	PCOLCE	POSTN	LBH	CHI3L1	AIF1	ARHGDIB	CALD1	GJB6	CA6	PPP1R14A	ZWINT	NSG1	CADM1	ITM2C	CRTAM	DSC1	CD7	GPR171	CEMP1	COLQ	BIRC2	MX1
CTSK	TACSTD2	A2M	IGFBP3	PTGDS	HOPX	SNCG	KRT6B	TYROBP	DUSP4	GPM6B	MIR205HG	DBI	ACTA1	STMN1	GMPR	SCN7A	CD27	CST7	EPHA1	CD96	GPR19	CLEC2D	CST7	BIRC3	HAVCR2
CFD	KLK11	RAMP2	GPC3	MEG3	ALDH3A1	MCAM	FXYD3	MS4A6A	ACAP1	Sep.07	SOX9	CLDN10	ACTB	CDC20	PLP1	PMP2	TMEM59	CTSW	FAIM3	CTLA4	GZMB	CTLA4	CXCR6	BTG1	ACP5
NBL1	CLDN4	EGFL7	SERPINF1	PTN	KLF5	PLN	CSTB	FCER1G	CD2	TINAGL1	CDA	KRT8	MYL6	PRC1	SNCA	SMIM5	DNAJB9	DPP4	FLJ13197	CTSW	ICOS	DGKA	DUSP2	BTG2	DDX60
CFH	LGALS7	NPDC1	C3	SPARC	SERPINB2	C11orf96	TKT	CD83	CORO1A	MT1A	ATP1B1	ZG16B	PDLIM7	TYMS	PCSK2	SCCPDH	JSRP1	DSC1	FLT3LG	DGKA	IFNG	DPP4	GFI1	C20orf112	PDCD1
SERPINF1	DSG1	SOX17	SEPP1	VCAN	SERPINB5	MT1A	RPSA	PLEK	CYTIP	COX4I2	TACSTD2	C2orf82	DSTN	CCNB2	GSTP1	CD9	LY9	DUSP2	GAL3ST4	DPP4	IL12RB2	EFNA5	GNLY	CCNH	SH2D3C
IGFBP4	PKP1	LMCD1	IGFBP6	HTRA1	FAM213A	SPARCL1	SLC25A6	HLA-DMA	CD37	ARHGDIB	KRT16	CLDN3	CALD1	CENPA	RAB32	SOX2	SPAG4	FAIM3	GALR1	EPB41	IL17A	FOXP3	GPR171	CCR7	GPR174
FBLN2	SERPINB5	HLA-E	DPT	FIBIN	CA2	CCL2	APMAP	LST1	BTG1	GEM	S100A2	TPD52L1	PDLIM3	HMGB1	MFSD12	ART3	C19orf10	FLT3LG	GPR1	ETS1	IL26	FRMD8	GPR18	CD55	RPS6KA1
SOD3	DEGS1	SLC9A3R2	CYGB	GPC3	DLX2	ADAMTS1	S100A9	CLEC10A	LCK	CRISPLD2	MT1X	SLC12A2	LMOD1	CENPW	CD59	XKR4	IGLL5	GNLY	GRAP2	FAIM3	IL2RA	GPR1	GYPE	CDC42EP3	GBP5
CLU	NSG1	ESAM	ADH1B	SEPP1	PMAIP1	RCAN2	ATP5G3	SRGN	ZFP36L2	SOCS3	CRABP2	PDCD4	SLMAP	MAD2L1	GPM6B	CLIC4	HSP90B1	GPR171	GZMM	FBXL8	IL3	GPR171	GZMA	CDK17	GBP1
C1S	FXYD3	ELTD1	C7	FBLN2	CXADR	CSRP2	GJB6	HLA-DMB	TRAT1	RASD1	SAT1	KCNN4	NEXN	CCNB1	BACE2	MAL	SPCS2	GRAP2	ICOS	FLT3LG	IL4	GPR19	GZMB	CDKN1A	PTPN6
LUM	S100A16	EMCN	PLAC9	THY1	TNFRSF18	TPM1	RPS21	LGALS2	ALOX5AP	CPE	KRT6A	ROPN1B	SYNM	TUBA1B	ASAH1	NDRG2	SDF2L1	GZMA	IL7R	GPR171	IL9	GZMM	GZMH	CHD1	S100PBP
FHL1	DSC3	TSPAN7	S100A13	Sep.01	C19orf33	ZNRD1	KRT15	MMP9	LEPROTL1	NR2F2	C19orf33	MT-ND4	RAMP1	KRT5	C4orf48	SGCE	SPCS1	GZMB	ITK	GPR25	LAG3	HIC1	GZMK	CHMP1B	IFI35
PLAC9	KCNK7	VWF	ITM2A	F2R	SPINT2	MAP3K7CL	SDC1	CST3	EZR	IRF1	DSP	PRR4	CKB	H2AFZ	OSTM1	COL9A3	SAT1	GZMH	LAT	GRAP2	LCK	HMGB3P30	GZMM	CREM	OAS3
PPAP2B	RAB25	GIMAP4	MYOC	MDK	ATP1B3	FRZB	RBP1	FCGR2B	CD48	DDIT4	KRT6B	MT-CO1	SYNPO2	KRT14	SLCO4A1	CNN3	ISG20	GZMK	LCK	GZMA	LTA	ICOS	IL18RAP	CSRNP1	SNAP47
TIMP1	PRSS3	HLA-DMA	IGFBP7	LRRC17	CBR1	RRAD	SPINT2	C1QA	LAPTM5	GJA4	PRDX5	MT-ATP6	ITGA8	NMU	HMG20B	CNP	CYTIP	GZMM	LEF1	GZMK	NKG7	IL2RA	IL2RB	DCTN6	GIMAP4
S100A6	DSC1	HLA-DPA1	FBLN2	DKK2	ADRB2	CCDC3	S100A16	SAT1	SELK	ZFP36	MT-ND4L	CRISP3	LPP	CKS1B	TBC1D16	PPAP2A	MCL1	ICOS	LIME1	GZMM	ORC1	IL2RB	KLRB1	DDIT3	PARP9
CD9	MAL2	HLA-DRB1	ABCA8	CLEC11A	ERRFI1	GEM	CXADR	HLA-DRB5	HCST	COL18A1	SEMA3C	SFRP1	PALLD	S100A2	GPNMB	HSPA12A	TYMP	IGKC	LTB	ICOS	PMCH	ITK	KLRD1	DDX21	IFNG
GSN	JUP	JAM2	APOE	MFAP5	PDLIM1	DNAJB9	FDPS	C15orf48	IL7R	ADAMTS4	FAM84A	ATP1B1	NRN1	SMC4	CHCHD6	PLAT	PDIA6	IL7R	LY9	IL7R	RRP9	KIRREL	KLRG1	DEDD2	SIT1
PDGFRL	KLF5	CRIP2	PCOLCE	IGFBP5	ZC3H12A	MTHFD2	GJB2	CPVL	RGCC	TFPI	PDLIM4	LDHA	PLN	S100A14	PHACTR1	TUBA1A	SRGN	ITK	MAP4K1	ITK	SH2D1A	LAIR2	KLRK1	DENND4A	PYCARD
SERPING1	CCL27	CAV1	PLA2G2A	MXRA8	DNAJA1	HES4	C19orf48	CXCL3	CXCR6	ADAMTS1	DDR1	NDRG2	KCNMB1	MIR205HG	RAB38	VWA1	ERLEC1	KLRB1	MAP4K2	KLRB1	SKA1	LCK	KRT18P50	DNAJA1	RGS3
CYBRD1	CTNNBIP1	SELE	MXRA8	LOXL1	DNAJB1	ZNF331	KRT7	HLA-DQA2	ZNF331	ARID5A	DSG3	SCGB2A1	ACTN1	PHGDH	FRZB	SPARC	ANKRD28	KLRC3	MAP9	LCK	TNFRSF4	LILRA4	LAG3	DNAJB6	XAF1
ANGPTL5	C19orf33	SDPR	GGT5	DKK3	FBXW7	GLA	PMVK	CCL3	RGS1	CEBPD	IVNS1ABP	MT-CO2	ALDH1B1	CKS2	MCOLN3	DKK3	PELI1	KLRC4	RASGRP2	LEF1	TNIP3	LOC126987	LAT	DNAJB9	OAS2
THBS2	CALML5	RCAN1	LGALS3BP	COL6A3	RND3	PPP1R15A	LGALS7B	COTL1	PTGER4	CPM	HOPX	TESC	RASL12	LY6D	SAT1	FXYD1	TRIB1	KLRD1	RPL3P7	LIME1	TRAC	LTB	LCK	DNTTIP2	C5orf56
DPT	PHLDA2	BST2	CCDC146	CCDC80	OVOL1	CDKN1A	HMGA1	FOLR2	CCR6	PDGFRB	TPD52L1	SPTSSB	SELM	SFN	ST3GAL4	SNCA	TXNDC15	KLRF1	SERGEF	LTB	TRAT1	MAP4K1	LHCGR	EGR1	GIMAP5
SLIT3	HSPB1	TSC22D1	PPAP2B	PRRX1	CKS2	IL6	TSTD1	IL1R2	FXYD5	MT1M	SPINT1	SPINT2	WDR1	HN1	CRYM	TSPAN15	CTSS	KLRK1	SH2D1A	LY9	UBASH3A	MBL2	LY9	EIF4A3	ABI3
CD99	DAPL1	MGLL	NOVA1	PDGFRL	CCL27	ATF3	RPS4Y1	C1QB	ISG20	C11orf96	COL17A1	KRT15	CFL2	MIF	GPR155	PLLP	EVI2B	LAG3	SIRPG	NKG7	NPAS1	MAGEA11	ELL2	SNX20
CPE	SCEL	SOCS3	TMEM176B	SRPX	ARL4A	RGS16	C9orf16	G0S2	YPEL5	SYNPO2	SCPEP1	NCALD	KANK2	PLP2	CDC42EP3	AP1S2	CXCR4	LCK	TCF7	PBXIP1	NTN3	MAP4K1	EMD	VAMP5
COL3A1	TUBA4A	ICAM1	EPHX1	GLT8D2	TNFRSF12A	CSRNP1	SLC25A5	CCL4	STK4	MTHFD2	PYGB	MT-CYB	PPP1R12B	TUBB	STX7	ITGA6	DNAAF1	LEF1	TRAC	PTGER2	PCDHA5	PLEKHG3	EPB41	IRF2
MGP	CSTA	TNFSF10	TNFSF13B	TCF4	GPSM2	NTRK2	DAPL1	SELK	CCL5	SLC2A3	SERPINB5	FXYD3	MSRB3	KPNA2	SDCBP	RAPGEF5	ANKRD37	LIME1	TRAT1	PTPRCAP	PLCH2	PRF1	ETF1	UBASH3A
OSR2	EMP2	CD36	LTBP4	COL12A1	HSPA2	DDIT4	CYB5A	RNASE1	COTL1	FILIP1L	COX5A	ATP1A1	TGFB1I1	TUBA1C	SYNGR1	NRN1	RAB30	LTB	TRAV13-1	RASA3	PMCH	PTGDR	FAM129A	PARP10
COMP	HOPX	PHLDA1	FGF7	TMEM176B	FGFBP1	CRISPLD2	ACAT2	DUSP2	BIRC3	MYC	CALML5	CLDN4	PPP1R12A	TUBB4B	APOE	TMEM176B	SERPINB9	LY9	TRBC1	RASGRP2	PTGIR	PVRIG	FAM177A1	GIMAP7
FSTL1	TMEM45A	TXNIP	NNMT	PRSS23	KLF4	MT1M	CHCHD10	BIRC3	BATF	C10orf10	HOOK2	PDLIM4	ACTC1	PCNA	MLEC	GPR155	THAP2	MAP4K1	UBASH3A	RCAN3	PTPRG	SCN9A	FAM46C	GBP4
PCOLCE2	FABP5	IL6	PTGDS	MRPS6	BAZ1A	SLFN11	LY6E	CCR7	GMFG	PHLDA1	PLEKHA1	SH3YL1	SLC25A4	MT2A	EDNRB	S100A4	CD48	MAP9	VILL	RPL10L	RCAN3	SH2D1A	FAM65B	PVRIG
MFAP5	TUBB2A	RGS5	THY1	CYR61	MYC	NR4A2	TMEM45A	RGS2	SLC2A3	IL6	FST	SPTSSA	RAP1A	HIST1H1C	TTC3	RCAN1	RGS1	NCR3	WNT7A	RPL3P7	RYR1	SIRPG	FLT3LG	CYTH4
PTGDS	SPINK5	ID1	NTRK2	CTGF	HSPA1B	CCL8	FABP5	CXCL2	GPR183	CXCL2	CLDN4	SAA1	FILIP1L	MT1X	SLC25A4	CYR61	G0S2	NKG7	ZAP70	SH2D1A	SEC31B	SIT1	FOS	DTX3L
	PIK3IP1	ZNF204P	SIRPG	Sep.05	SKAP1	FOSB	RHOC
	PRF1	ZNF324	ST8SIA1	SH2D1A	TARDBPP1	FOSL2	SASH3
	PTGDR	TCF7	SIRPG	TCF7	GABARAPL1	CCL4L2
	PTPRCAP	TRAC	SIT1	TRBC1	GADD45B	IFI6
	PVRIG	TRAT1	SKAP1	TRDC	GIMAP2	BCAS4
	RASA3	TRAV13-1	SPOCK2	UBASH3A	GIMAP5	IKZF3
	RPL3P7	TRAV13-2	SSX1	VNN2	GLIPR1	GIMAP2
	SH2D1A	TRAV21	TRAC	ZNF442	GLUL	ADORA2A
	SIRPG	TRAV8-6	TRAT1	GPCPD1	ARPC5L
	TCF7	TRAV9-2	TRAV9-2	GPR132	GYG1
	TRAC	TRBC1	TRBC1	GPR183	SLFN5
	TRAT1	UBASH3A	TYR	GPR65	CHST12
	TRAV12-2	ZAP70	UBASH3A	GRAP2	APOBEC3D
	TRAV13-1	ZFP36L2	ZAP70	GTF2B	WARS
	TRBC1	HBP1	UBE2L6
	TRDC	HECA	TMEM140
	UBASH3A	HEXIM1	CSK
	ZAP70	HSPD1	F2R
	HSPH1	CTSS
	IDI1	SLAMF7
	IFRD1	CXCR3
	IL16	CD27
	IL21R	PPP1R18
	IL7R	TOX
	INSIG1	CTSC
	JMJD6	SLAMF6
	JUND	STAT1
	KDM6B	FUT8
	KIAA1683	IDH2
	KLRG1	PCED1B
	KPNA2	BST2
	LMNA	PSMB10
	LTB	STAT2
	LYAR	RNASET2
	MAP3K8	RBCK1
	MED29	SEL1L3
	MGAT4A	C14orf159
	MKNK2	HLA-DRA
	MORF4L2	GZMA
	MPZL3	CD63
	MTRNR2L1	DENND2D
	MXD1	HLA-DQB1
	MYADM	PRF1
	NDEL1	CD84
	NEU1	TIGIT
	NFE2L2	CCL4L1
	NFKBIA	PLSCR1
	NR4A1	LAG3
	NR4A2	DAXX
	NR4A3	PHF11
	NXF1	IGFLR1
	OAT	ATP6V1E1
	P2RY8	HLA-DQA1
	PAF1	CMTM3
	PBX4	DNAJC4
	PBXIP1	LASP1
	PDE4B	HLA-DMA
	PER1	NCKAP1L
	PFKFB3	OASL
	PIK3R1	TMEM179B
	PLAC8	CCL4
	PLIN2	USB1
	PLK3	UBE2F
	POLR3E	CHMP5
	PPP1R15B	C19orf66
	PRDM2	PPM1M
	PRMT10	ST8SIA4
	PRNP	YARS
	PTP4A1	TBC1D10C
	PXN	DRAP1
	RALGAPA1	POLD4
	RANBP2	TRAPPC1
	RASA3	PKN1
	RASGEF1B	JAKMIP1
	REL	LCP2
	RGCC	CASP4
	RGPD5	APOL2
	RGPD6	CASP1
	RNF125	ABCA2
	RORA	HLA-DRB5
	S100A10	IFI27L2
	S1PR1	SYNRG
	SC5D	ARHGAP30
	SDCBP	IRF7
	SELK	RARRES3
	SELL	HMOX2
	SERTAD1	LSM2
	SIK1	GZMH
	SKIL	ISG15
	SLC2A3	CHFR
	SLC38A2	TRPV2
	SLC7A5	ZNHIT1
	SOD2	HLA-DPA1
	SORL1	UBA7
	STAT4	ADAM8
	SYAP1	GOLIM4
	TAF13	SERPINB1
	TC2N	ATF6B
	TCF7	SHISA5
	TIPARP	ITGB7
	TMBIM1	TMBIM4
	TMEM123	TRAF3IP3
	TNF	GPR171
	TNFAIP8	TRAF5
	TSC22D2	ARHGEF3
	TSPYL2	PSMB8
	TUBA1A	IL2RB
	TUBA1C	APOBEC3G
	TUBA4A	CALCOCO2
	TUBB4B	MPHOSPH9
	TXNIP	DTHD1
	USP36	LY6E
	VPS37B	PPCS
	YPEL5	CAPN1
	ZC3H12A	GBP2
	ZFAND5	PYHIN1
	ZNF331	FKBP1A
	ZNF683	NUDT22
	CTSD
	TRIM14
	SLC25A45
	KLRD1
	UCP2
	UNC13D
	PSMB9
	GSDMD
	IRF9
	MPG
	MYO1F
	SLFN12L
	FERMT3
	MUS81
	APOL6
	C17orf62
	FCRL3
	ICAM3
	SP140

## Sheet: celltype_list_primary_melanoma
T.cells.CD8_normal_Newman15	T.cells.memory.resting_normal_Newman15	T.cells.memory.activated_normal_Newman15	T.cells.regulatory_normal_Newman15	T.cells.gamma.delta_normal_Newman15	NK.cells.resting_normal_Newman15	NK.cells.activated_normal_Newman15	T.cells.memory.effector_melanoma_Feldman18	T.cells.exhausted_melanoma_Feldman18	T.cells_melanoma_Tirosh16	Macrophages_melanoma_Tirosh16	Endothelial.cells_melanoma_Tirosh16	CAFs_melanoma_Tirosh16	Melanoma.melanocytic_melanoma_Tirosh16	Dendritic.cells_normal_Newman15.MERGED	M1.Macrophages_normal_literature	M2.Macrophages_normal_literature	TAM.Macrophages_normal_literature	Fibroblasts.Minus_Omentum_Minus_classifier	Keratinocytes_union_FC1.5
BCL11B	BCL11B	CCL20	BARX2	BFSP1	AZU1	APOBEC3G	A2M	CCL3	CD2	CD163	PECAM1	FAP	MIA	ACP5	IL15	CHN2	CD163	CFD	KRT14
CCL5	CCL5	CD2	BCL11B	BRSK2	BPI	APOL6	ADD3	EPSTI1	CD3D	CD14	VWF	THY1	TYR	AIF1	CXCL9	CTSC	IL10	LUM	KRT15
CD2	CCR6	CD247	CD2	CCL5	CAMP	CCL4	AIM1	CD38	CD3E	CSF1R	CDH5	DCN	SLC45A2	ALOX15	IL2RA	CD209	TGFB1	DCN	CXCL14
CD247	CD2	CD28	CD247	CCR5	CCL5	CCL5	AKIRIN1	FASLG	CD3G	C1QC	CLDN5	COL1A1	CDH19	ARHGAP22	IDO1	FN1	CCL2	GSN	KRT5
CD27	CD247	CD3D	CD27	CD160	CD160	CCND2	ALG13	IFI44L	CD8A	VSIG4	PLVAP	COL1A2	PMEL	BIRC3	TNF	HRH1	CCL5	FBLN1	DST
CD3D	CD27	CD3G	CD28	CD2	CD2	CD244	AMD1	GIMAP6	SIRPG	C1QA	ECSCR	COL6A1	SLC24A5	C1orf54	TNFSF10	SLC4A7	MRC1	MFAP4	COL17A1
CD3E	CD28	CD40LG	CD3D	CD244	CD244	CD247	ANXA1	TRAFD1	TIGIT	FCER1G	SLCO2A1	COL6A2	MAGEA6	CCDC102B	IL1A	IL1RN	VCAM1	FBLN2	POSTN
CD3G	CD3D	CD6	CD3E	CD247	CD247	CD69	ARHGAP26	LGALS9	GZMK	F13A1	CCL14	COL6A3	GJB1	CCL1	IL1B	IL10	HLA-DR	GPX3	S100A2
CD6	CD3E	CD7	CD3G	CD300A	CD7	CD7	ATM	CXCR6	ITK	TYROBP	MMRN1	CXCL14	PLP1	CCL13	IL12A	CCL17	PTGES2	SERPINF1	SFRP1
CD69	CD3G	CDC25A	CD4	CD3D	CD96	CD96	ATP1B3	RAB37	SH2D1A	MSR1	MYCT1	LUM	PRAME	CCL17	IL12B	CCL18	NOS2	TIMP3	LGALS1
CD7	CD4	CSF2	CD5	CD3G	CDHR1	CDK6	ATP2B1	CCR5	CD247	C1QB	KDR	COL3A1	CAPN3	CCL18	CXCL9	CCL22	STAT1	FBLN5	CALML3
CD8A	CD40LG	CTLA4	CD6	CD8A	CEACAM8	CSF2	B4GALT1	ZBP1	PRF1	MS4A4A	TM4SF18	DPT	ERBB3	CCL19	CXCL10	CD163	IRF3	PLAC9	DIO2
CD8B	CD6	CXCL13	CD70	CD8B	CST7	CST7	BCAS2	SAMD9L	NKG7	FPR1	TIE1	ISLR	GPM6B	CCL20	CXCL11	CD200R1	NFKB1	TNXB	S100A6
CD96	CD69	DPP4	CD96	CDH12	CTSW	CTSW	BCL6	SIRPG	IL2RB	S100A9	ERG	PODN	S100B	CCL22	CD80	CLEC10A	CD81	COL6A2	ITM2A
CRTAM	CD7	GPR171	CEMP1	COLQ	DEFA4	DPP4	BIRC2	MX1	SH2D2A	IGSF6	FABP4	CD248	FXYD3	CCL5	CD86	TGFB1	HLA-E	FBN1	LMCD1
CST7	CD96	GPR19	CLEC2D	CST7	ELANE	FASLG	BIRC3	HAVCR2	KLRK1	LILRB4	SDPR	FGF7	PAX3	CCL8	CD68	ARG1	CD3E	MMP2	CYP1B1
CTSW	CTLA4	GZMB	CTLA4	CXCR6	GFI1	GNLY	BTG1	ACP5	ZAP70	FPR3	HYAL2	MXRA8	S100A1	CCR7	HLA-DR	MRC1	CD3G	SCARA5	FRZB
DPP4	CTSW	ICOS	DGKA	DUSP2	GNLY	GPR171	BTG2	DDX60	CD7	SIGLEC1	FLT4	PDGFRL	MLANA	CD1A	IL6	STAT3	CD3D	COL6A3	LY6D
DSC1	DGKA	IFNG	DPP4	GFI1	GZMA	GPR18	C20orf112	PDCD1	CST7	LILRA1	EGFL7	COL14A1	SLC26A2	CD1B	IL18	STAT6	PECAM1	S100A13	KRT1
DUSP2	DPP4	IL12RB2	EFNA5	GNLY	GZMB	GRAP2	CCNH	SH2D3C	LAT	LYZ	ESAM	MFAP5	GPR143	CD1C	STAT2	IRF4	CD68	LAMA2	KRT10
FAIM3	EPB41	IL17A	FOXP3	GPR171	GZMH	GZMA	CCR7	GPR174	PYHIN1	HK3	CXorf36	MEG3	CSPG4	CD1E	IRF5	MRC1	NOS2	TIMP2	DMKN
FLT3LG	ETS1	IL26	FRMD8	GPR18	GZMK	GZMB	CD55	RPS6KA1	SLA2	SLC11A1	TEK	SULF1	SOX10	CD209	RELA	RETNLB	PCNA	FSTL1	MT1X
GNLY	FAIM3	IL2RA	GPR1	GYPE	GZMM	GZMH	CDC42EP3	GBP5	STAT4	CSF3R	TSPAN18	AOX1	MLPH	CD33	NOS2	IL4R	VEGFA	COL1A2	KRTDAP
GPR171	FBXL8	IL3	GPR171	GZMA	IL12RB2	GZMM	CDK17	GBP1	CD6	CD300E	EMCN	SVEP1	LOXL4	CD68	CIITA	PPARG	VEGFB	SOD3	DSP
GRAP2	FLT3LG	IL4	GPR19	GZMB	IL18R1	IFNG	CDKN1A	PTPN6	CCL5	PILRA	MMRN2	LPAR1	PLEKHB1	CD80	SOCS3	SOCS2	VEGFC	NID1	SFN
GZMA	GPR171	IL9	GZMM	GZMH	IL18RAP	IL12RB2	CHD1	S100PBP	CD96	FCGR3A	ELTD1	PDGFRB	RAB38	CD86	BTK	HLA-DR	VEGFD	NEGR1	LGALS7B
GZMB	GPR25	LAG3	HIC1	GZMK	IL2RB	IL18R1	CHMP1B	IFI35	TC2N	AIF1	PDE2A	TAGLN	QPCT	CHST7	NFKB1	MRC1	MSR1	ABCA9	PERP
GZMH	GRAP2	LCK	HMGB3P30	GZMM	KIR2DL1	IL18RAP	CREM	OAS3	FYN	SIGLEC9	NOS3	IGFBP6	BIRC7	CLEC10A	NFKB2	CD200R1	CCL8	MFAP5	LYPD3
GZMK	GZMA	LTA	ICOS	IL18RAP	KIR3DL2	IL2RB	CSRNP1	SNAP47	LCK	FCGR1C	ROBO4	FBLN1	MFI2	CLEC4A	IL1R1	TGM2	CSF1R	F10
GZMM	GZMK	NKG7	IL2RA	IL2RB	KLRB1	KIR2DL1	DCTN6	GIMAP4	TCF7	OLR1	APOLD1	CA12	LINC00473	CLEC7A	TLR2	TNFRSF6B	FCGR3A	LRP1
ICOS	GZMM	ORC1	IL2RB	KLRB1	KLRC3	KIR2DL4	DDIT3	PARP9	TOX	TLR2	PTPRB	SPOCK1	SEMA3B	CLIC2	TLR4	IL1R2	ADGRE2	LAMC1
IGKC	ICOS	PMCH	ITK	KLRD1	KLRC4	KIR2DS4	DDX21	IFNG	IL32	LILRB2	RHOJ	TPM2	SERPINA3	CXCL10	IL23	DAB2	GPNMB
IL7R	IL7R	RRP9	KIRREL	KLRG1	KLRD1	KIR3DL2	DEDD2	SIT1	SPOCK2	C5AR1	RAMP2	THBS2	PIR	CXCL11	CCL2	IL1B	IGFBP6
ITK	ITK	SH2D1A	LAIR2	KLRK1	KLRF1	KLRB1	DENND4A	PYCARD	SKAP1	FCGR1A	GPR116	FBLN5	MITF	CYP27A1	CCL3	IL6	APOD
KLRB1	KLRB1	SKA1	LCK	KRT18P50	KLRK1	KLRC3	DNAJA1	RGS3	CD28	MS4A6A	F2RL3	TMEM119	ST6GALNAC2	DHRS11	CCL4	TNF	PDGFRA
KLRC3	LCK	TNFRSF4	LILRA4	LAG3	LCK	KLRD1	DNAJB6	XAF1	CBLB	C3AR1	JUP	ADAM33	ROPN1B	DHX58	CCL5	CCL24	EBF1
KLRC4	LEF1	TNIP3	LOC126987	LAT	MGAM	KLRF1	DNAJB9	OAS2	APOBEC3G	HCK	CCBP2	PRRX1	CDH1	EBI3	CCL8	CCL1	MXRA8
KLRD1	LIME1	TRAC	LTB	LCK	MS4A3	KLRK1	DNTTIP2	C5orf56	PRDM1	IL4I1	GPR146	PCOLCE	ABCB5	EGR2	CCL9	CSF1R	LHFPL6
KLRF1	LTB	TRAT1	MAP4K1	LHCGR	NAALADL1	LCK	EGR1	GIMAP5	LST1	RGS16	IGF2	QDPR	ETV3	CCL10	FCGR3A	CXCL12
KLRK1	LY9	UBASH3A	MBL2	LY9	NKG7	LTA	EIF4A3	ABI3	LILRA5	TSPAN7	GFPT2	SERPINE2	FAM198B	CCL11	ADGRE2	PRELP
LAG3	NKG7	NPAS1	MAGEA11	NME8	LTB	ELL2	SNX20	CSTA	RAMP3	PDGFRA	ATP1A1	FCER1A	CSF1R	ABCA6
LCK	PBXIP1	NTN3	MAP4K1	PLEKHF1	NAALADL1	EMD	VAMP5	IFI30	PLA2G4C	CRISPLD2	ST3GAL4	FCER2	FCGR3A	HTRA3
LEF1	PTGER2	PCDHA5	PLEKHG3	PRF1	NCR3	EPB41	IRF2	CD68	TGM2	CPE	CDK2	FLVCR2	ADGRE2	PID1
LIME1	PTPRCAP	PLCH2	PRF1	PRR5L	NKG7	ETF1	UBASH3A	TBXAS1	LDB2	F3	ACSL3	FPR3	MGST1
LTB	RASA3	PMCH	PTGDR	PTGDR	OSM	FAM129A	PARP10	FCGR1B	PRCP	MFAP4	NT5DC3	FZD2	ALDH1A1
LY9	RASGRP2	PTGIR	PVRIG	PTPRCAP	PRF1	FAM177A1	GIMAP7	LILRA6	ID1	C1S	IGSF8	HESX1	WISP2
MAP4K1	RCAN3	PTPRG	SCN9A	PVRIG	PRR5L	FAM46C	GBP4	CXCL16	SMAD1	PTGIS	MBP	HLA-DQA1	C11orf96
MAP9	RPL10L	RCAN3	SH2D1A	S1PR5	PTGDR	FAM65B	PVRIG	NCF2	AFAP1L1	LOX	HTR2B	PI16
NCR3	RPL3P7	RYR1	SIRPG	SH2D1A	PTGER2	FLT3LG	CYTH4	RAB20	ELK3	CYP1B1	IDO1	EFHD1
NKG7	SH2D1A	SEC31B	SIT1	TBX21	PTPRCAP	FOS	DTX3L	MS4A7	ANGPT2	CLDN11	IFI44L	DCLK1
PIK3IP1	SIRPG	Sep.05	SKAP1	TEP1	PVRIG	FOSB	RHOC	NLRP3	LYVE1	SERPINF1	IGSF6	OLFML3
PRF1	ST8SIA1	SH2D1A	TARDBPP1	TRBC1	S1PR5	FOSL2	SASH3	LRRC25	ARHGAP29	OLFML3	IL12B	EBF2
PTGDR	TCF7	SIRPG	TCF7	TRDC	SH2D1A	GABARAPL1	CCL4L2	ADAP2	IL3RA	COL5A2	IL2RA	RHOBTB3
PTPRCAP	TRAC	SIT1	TRBC1	TTC38	SOCS1	GADD45B	IFI6	SPP1	ADCY4	ACTA2	KYNU	ECM1
PVRIG	TRAT1	SKAP1	TRDC	TXK	TBX21	GIMAP2	BCAS4	CCR1	TFPI	MSC	LAMP3	OSR2
RASA3	TRAV13-1	SPOCK2	UBASH3A	ZAP70	TNFSF14	GIMAP5	IKZF3	TNFSF13	TNFAIP1	VASN	MAP3K13	F3
RPL3P7	TRAV13-2	SSX1	VNN2	ZNF135	TRDC	GLIPR1	GIMAP2	RASSF4	SYT15	ABI3BP	MMP12	VIT
SH2D1A	TRAV21	TRAC	ZNF442	TXK	GLUL	ADORA2A	SERPINA1	DYSF	C1R	MSC	C1S
SIRPG	TRAV8-6	TRAT1	ZAP70	GPCPD1	ARPC5L	MAFB	PODXL	ANTXR1	NCF2	ASPN
TCF7	TRAV9-2	TRAV9-2	GPR132	GYG1	IL18	SEMA3A	MGST1	NR4A3	SRPX2
TRAC	TRBC1	TRBC1	GPR183	SLFN5	FGL2	DOCK9	C3	PDCD1LG2	SFRP2
TRAT1	UBASH3A	TYR	GPR65	CHST12	SIRPB1	F8	PALLD	PLA1A	HSPB6
TRAV12-2	ZAP70	UBASH3A	GRAP2	APOBEC3D	CLEC4A	NPDC1	FBN1	PLA2G7	SRPX
TRAV13-1	ZFP36L2	ZAP70	GTF2B	WARS	MNDA	TSPAN15	CPXM1	PPFIBP1	COL14A1
TRBC1	HBP1	UBE2L6	FCGR2A	CD34	CYBRD1	PTGIR	MYOC
TRDC	HECA	TMEM140	CLEC7A	THBD	IGFBP5	RASSF4	RASD1
UBASH3A	HEXIM1	CSK	SLAMF8	ITGB4	PRELP	RNASE6	LMO3
ZAP70	HSPD1	F2R	SLC7A7	RASA4	PAPSS2	RSAD2	CILP
	HSPH1	CTSS	ITGAX	COL4A1	MMP2	SCN9A	ITIH5
	IDI1	SLAMF7	BCL2A1	ECE1	CKAP4	SIGLEC1	PCDH9
	IFRD1	CXCR3	PLAUR	GFOD2	CCDC80	SLAMF8	COL4A2
	IL16	CD27	SLCO2B1	EFNA1	ADAMTS2	SLC15A3	EGFR
	IL21R	PPP1R18	PLBD1	PVRL2	TPM1	SLC2A6	RSPO3
	IL7R	TOX	APOC1	GNG11	PCSK5	SLCO5A1	PTN
	INSIG1	CTSC	RNF144B	HERC2P2	ELN	ST3GAL6	MGP
	JMJD6	SLAMF6	SLC31A2	MALL	CXCL12	TMEM255A	ENPEP
	JUND	STAT1	PTAFR	HERC2P9	OLFML2B	TNFAIP6	ARHGAP10
	KDM6B	FUT8	NINJ1	PPM1F	PLAC9	TNFRSF11A	SPOCK1
	KIAA1683	IDH2	ITGAM	PKP4	RCN3	TNFRSF4	ADAMTS5
	KLRG1	PCED1B	CPVL	LIMS3	LTBP2	TREM2	FGF10
	KPNA2	BST2	PLIN2	CD9	NID2	VEGFD
	LMNA	PSMB10	C1orf162	RAI14	SCARA3	THBS2
	LTB	STAT2	FTL	ZNF521	AMOTL2	COL6A1
	LYAR	RNASET2	LIPA	RGL2	TPST1	COL12A1
	MAP3K8	RBCK1	CD86	HSPG2	MIR100HG	C1orf21
	MED29	SEL1L3	GLUL	TGFBR2	CTGF	CD248
	MGAT4A	C14orf159	FGR	RBP1	RARRES2	CAMK2N1
	MKNK2	HLA-DRA	GK	FXYD6	FHL2	ABCA8
	MORF4L2	GZMA	TYMP	MATN2	PCOLCE
	MPZL3	CD63	GPX1	S1PR1	CLEC3B
	MTRNR2L1	DENND2D	NPL	PIEZO1	ACKR3
	MXD1	HLA-DQB1	ACSL1	PDGFA	ISLR
	MYADM	PRF1	ADAM15	ADAMTSL3
	NDEL1	CD84	HAPLN3	CHRDL1
	NEU1	TIGIT	APP	PDGFRL
	NFE2L2	CCL4L1	SESTD1
	NFKBIA	PLSCR1	EPHX1
	NR4A1	LAG3	ANK2
	NR4A2	DAXX	LTBP4
	NR4A3	PHF11	CTSK
	NXF1	IGFLR1	PLXDC1
	OAT	ATP6V1E1	H2AFJ
	P2RY8	HLA-DQA1	NUPR1
	PAF1	CMTM3	COL5A2
	PBX4	DNAJC4	ADD3
	PBXIP1	LASP1	SLC19A2
	PDE4B	HLA-DMA	SH3D19
	PER1	NCKAP1L	SPRY2
	PFKFB3	OASL	SDC2
	PIK3R1	TMEM179B	COL16A1
	PLAC8	CCL4	MFGE8
	PLIN2	USB1	PODN
	PLK3	UBE2F	PRRX1
	POLR3E	CHMP5	PRRX2
	PPP1R15B	C19orf66	FGFR1
	PRDM2	PPM1M	PDGFRB
	PRMT10	ST8SIA4	COL3A1
	PRNP	YARS	CD81
	PTP4A1	TBC1D10C	EGR1
	PXN	DRAP1	IGF1
	RALGAPA1	POLD4	CD63
	RANBP2	TRAPPC1	PHLDB1
	RASA3	PKN1	LAPTM4A
	RASGEF1B	JAKMIP1	SSPN
	REL	LCP2	MRC2
	RGCC	CASP4	OAF
	RGPD5	APOL2	TPPP3
	RGPD6	CASP1	CYBRD1
	RNF125	ABCA2	LPAR1
	RORA	HLA-DRB5	COL1A1
	S100A10	IFI27L2	PAMR1
	S1PR1	SYNRG	CYP4B1
	SC5D	ARHGAP30	SVEP1
	SDCBP	IRF7	SH3PXD2B
	SELK	RARRES3	SGCE
	SELL	HMOX2	SNAI2
	SERTAD1	LSM2	FST
	SIK1	GZMH	GSTM5
	SKIL	ISG15	AXL
	SLC2A3	CHFR	PTPRD
	SLC38A2	TRPV2	PCDH18
	SLC7A5	ZNHIT1	ECM2
	SOD2	HLA-DPA1	JUN
	SORL1	UBA7	C17orf58
	STAT4	ADAM8	SYNPO2
	SYAP1	GOLIM4	RNF146
	TAF13	SERPINB1	C1QTNF3
	TC2N	ATF6B	LGALS3BP
	TCF7	SHISA5	FIBIN
	TIPARP	ITGB7	MXRA7
	TMBIM1	TMBIM4	MAP1B
	TMEM123	TRAF3IP3	ADM
	TNF	GPR171	DDR2
	TNFAIP8	TRAF5	LRRN4CL
	TSC22D2	ARHGEF3	FOS
	TSPYL2	PSMB8	CAB39L
	TUBA1A	IL2RB	MAP1LC3A
	TUBA1C	APOBEC3G	LTBP2
	TUBA4A	CALCOCO2	NBL1
	TUBB4B	MPHOSPH9	ADH1C
	TXNIP	DTHD1	SPATA6
	USP36	LY6E	MMP14
	VPS37B	PPCS	TMEM176B
	YPEL5	CAPN1	UAP1
	ZC3H12A	GBP2	ITGB5
	ZFAND5	PYHIN1	REXO2
	ZNF331	FKBP1A	CKB
	ZNF683	NUDT22	HIC1
	CTSD	COLEC12
	TRIM14	CSF1
	SLC25A45	TWIST2
	KLRD1	THY1
	UCP2	SNX21
	UNC13D	PTGDS
	PSMB9
	GSDMD
	IRF9
	MPG
	MYO1F
	SLFN12L
	FERMT3
	MUS81
	APOL6
	C17orf62
	FCRL3
	ICAM3
	SP140

## Sheet: celltype_list_melanoma
B.cells.naive_normal_Newman15	Plasma.cells_normal_Newman15	T.cells.CD8_normal_Newman15	T.cells.naive_normal_Newman15	T.cells.memory.resting_normal_Newman15	T.cells.memory.activated_normal_Newman15	T.cells.follicular.helper_normal_Newman15	T.cells.regulatory_normal_Newman15	T.cells.gamma.delta_normal_Newman15	NK.cells.resting_normal_Newman15	T.cells.memory.effector_melanoma_Feldman18	T.cells.exhausted_melanoma_Feldman18	T.cells_melanoma_Tirosh16	B.cells_melanoma_Tirosh16	Macrophages_melanoma_Tirosh16	Endothelial.cells_melanoma_Tirosh16	CAFs_melanoma_Tirosh16	Melanoma.melanocytic_melanoma_Tirosh16	Melanoma.mesenchymal_melanoma_literature	M1.Macrophages_normal_literature	TAM.Macrophages_normal_literature	Plasmacytoid.dendritic.cell_melanoma_classifier_curated
ABCB4	ABCB9	BCL11B	ACAP1	BCL11B	CCL20	PGGHG	BARX2	BFSP1	AZU1	A2M	CCL3	CD2	CD19	CD163	PECAM1	FAP	MIA	RGS5	IL15	CD163	ALOX5AP
ADAM28	AMPD1	CCL5	ANKRD55	CCL5	CD2	BCL11B	BCL11B	BRSK2	BPI	ADD3	EPSTI1	CD3D	CD79A	CD14	VWF	THY1	TYR	SLIT2	CXCL9	IL10	BCL11A
BACH2	ANGPT4	CD2	PGGHG	CCR6	CD247	CA8	CD2	CCL5	CAMP	CRYBG1	CD38	CD3E	CD79B	CSF1R	CDH5	DCN	SLC45A2	BGN	IL2RA	TGFB1	CLEC4C
BANK1	ATXN8OS	CD247	BCL11B	CD2	CD28	CD2	CD247	CCR5	CCL5	AKIRIN1	FASLG	CD3G	BLK	C1QC	CLDN5	COL1A1	CDH19	TGM2	IDO1	CCL2	CLIC3
BCL7A	C11orf80	CD27	CCR7	CD247	CD3D	CD247	CD27	CD160	CD160	ALG13	IFI44L	CD8A	MS4A1	VSIG4	PLVAP	COL1A2	PMEL	TNC	TNF	CCL5	CXCR3
BEND5	CCR10	CD3D	CD2	CD27	CD3G	CD27	CD28	CD2	CD2	AMD1	GIMAP6	SIRPG	BANK1	C1QA	ECSCR	COL6A1	SLC24A5	CYR6	TNFSF10	MRC1	DCK
BLK	CD27	CD3E	CD247	CD28	CD40LG	CD3D	CD3D	CD244	CD244	ANXA1	TRAFD1	TIGIT	IGLL3P	FCER1G	SLCO2A1	COL6A2	MAGEA6	IGFBP6	IL1A	VCAM1	DERL3
BRAF	CD38	CD3G	CD27	CD3D	CD6	CD3G	CD3E	CD247	CD247	ARHGAP26	LGALS9	GZMK	FCRL1	F13A1	CCL14	COL6A3	GJB1	TGFBI	IL1B	HLA-DR	DHRS7
CD180	CD79A	CD6	CD3D	CD3E	CD7	CD40LG	CD3G	CD300A	CD7	ATM	CXCR6	ITK	PAX5	TYROBP	MMRN1	CXCL14	PLP1	LOXL2	IL12A	PTGES2	NIBAN3
CD19	DENND5B	CD69	CD3G	CD3G	CDC25A	CD69	CD4	CD3D	CD96	ATP1B3	RAB37	SH2D1A	CLEC17A	MSR1	MYCT1	LUM	PRAME	FOSL2	IL12B	NOS2	GNG7
CD1C	EAF2	CD7	CD40LG	CD4	CSF2	CD7	CD5	CD3G	CDHR1	ATP2B1	CCR5	CD247	CD22	C1QB	KDR	COL3A1	CAPN3	PDGFRB	CXCL9	STAT1	GPR183
CD22	FCRL2	CD8A	CD7	CD40LG	CTLA4	CHI3L2	CD6	CD8A	CEACAM8	B4GALT1	ZBP1	PRF1	BCL11A	MS4A4A	TM4SF18	DPT	ERBB3	GFRA3	CXCL10	IRF3	GZMB
CD37	GNG7	CD8B	RADX	CD6	CXCL13	CTLA4	CD70	CD8B	CST7	BCAS2	SAMD9L	NKG7	VPREB3	FPR1	TIE1	ISLR	GPM6B	SLITRK6	CXCL11	NFKB1	HIGD1A
CD69	GPR25	CD96	DPP4	CD69	DPP4	CXCL13	CD96	CDH12	CTSW	BCL6	SIRPG	IL2RB	HLA-DOB	S100A9	ERG	PODN	S100B	AQP1	CD80	CD81	IDH3A
CD72	GUSBP11	CRTAM	DSC1	CD7	GPR171	CXCR5	CEMP1	COLQ	DEFA4	BIRC2	MX1	SH2D2A	STAP1	IGSF6	FABP4	CD248	FXYD3	FEZ1	CD86	HLA-E	IL3RA
CD79A	H2AC8	CST7	EPHA1	CD96	GPR19	DGKA	CLEC2D	CST7	ELANE	BIRC3	HAVCR2	KLRK1	NIBAN3	LILRB4	CAVIN2	FGF7	PAX3	GFRA2	CD68	CD3E	IRF4
CD79B	H2BC8	CTSW	FCMR	CTLA4	GZMB	FCMR	CTLA4	CXCR6	GFI1	BTG1	ACP5	ZAP70	TLR10	FPR3	HYAL2	MXRA8	S100A1	TMEM176B	HLA-DR	CD3G	IRF7
CR2	HLA-DOB	DPP4	KLF3-AS1	CTSW	ICOS	FOSB	DGKA	DUSP2	GNLY	BTG2	DDX60	CD7	RALGPS2	SIGLEC1	FLT4	PDGFRL	MLANA	SLC22A17	IL6	CD3D	IRF8
CXCR5	IGHD	DSC1	FLT3LG	DGKA	IFNG	FZD3	DPP4	GFI1	GZMA	NOL4L	PDCD1	CST7	AFF3	LILRA1	EGFL7	COL14A1	SLC26A2	L1CAM	IL18	PECAM1	LAMP5
EAF2	IGHE	DUSP2	GAL3ST4	DPP4	IL12RB2	GPR19	EFNA5	GNLY	GZMB	CCNH	SH2D3C	LAT	POU2AF1	LYZ	ESAM	MFAP5	GPR143	RSPO3	STAT2	CD68	LILRA4
FCMR	IGHM	FCMR	GALR1	EPB41	IL17A	GZMM	FOXP3	GPR171	GZMH	CCR7	GPR174	PYHIN1	CXCR5	HK3	DIPK2B	MEG3	CSPG4	TCF4	IRF5	NOS2	MAP1A
FCER2	IGKC	FLT3LG	GPR1	ETS1	IL26	ICA1	FRMD8	GPR18	GZMK	CD55	RPS6KA1	SLA2	PLCG2	SLC11A1	TEK	SULF1	SOX10	POSTN	RELA	PCNA	MAPKAPK2
FCGR2B	IGLL3P	GNLY	GRAP2	FCMR	IL2RA	ICOS	GPR1	GYPE	GZMM	CDC42EP3	GBP5	STAT4	HVCN1	CSF3R	TSPAN18	AOX1	MLPH	EGFR	NOS2	VEGFA	OFD1
FCRL2	KCNA3	GPR171	GZMM	FBXL8	IL3	IL21	GPR171	GZMA	IL12RB2	CDK17	GBP1	CD6	CCR6	CD300E	EMCN	SVEP1	LOXL4	AXL	CIITA	VEGFB	PLAAT3
FRK	KCNG2	GRAP2	ICOS	FLT3LG	IL4	ITK	GPR19	GZMB	IL18R1	CDKN1A	PTPN6	CCL5	P2RX5	PILRA	MMRN2	LPAR1	PLEKHB1	SOX9	SOCS3	VEGFC	PLAC8
GPR18	LIME1	GZMA	IL7R	GPR171	IL9	KLRB1	GZMM	GZMH	IL18RAP	CHD1	S100PBP	CD96	BLNK	FCGR3A	ADGRL4	PDGFRB	RAB38	CDH2	BTK	VEGFD	PLD4
GUSBP11	LOC100130100	GZMB	ITK	GPR25	LAG3	LAG3	HIC1	GZMK	IL2RB	CHMP1B	IFI35	TC2N	RUBCNL	AIF1	PDE2A	TAGLN	QPCT	VIM	NFKB1	MSR1	PTCRA
HHEX	MAN1A1	GZMH	LAT	GRAP2	LCK	LAT	HMGB3P30	GZMM	KIR2DL1	CREM	OAS3	FYN	POU2F2	SIGLEC9	NOS3	IGFBP6	BIRC7	WNT5A	NFKB2	CCL8	PTPRS
HLA-DOB	MANEA	GZMK	LCK	GZMA	LTA	LCK	ICOS	IL18RAP	KIR3DL2	CSRNP1	SNAP47	LCK	IRF8	FCGR1CP	ROBO4	FBLN1	MELTF	CDH13	IL1R1	CSF1R	RNASE6
IGHD	MAST1	GZMM	LEF1	GZMK	NKG7	LEF1	IL2RA	IL2RB	KLRB1	DCTN6	GIMAP4	TCF7	FCRLA	OLR1	APOLD1	CA12	LINC00473	SLC2A1	TLR2	FCGR3A	SEL1L3
IGHM	MROH7	ICOS	LIME1	GZMM	ORC1	LTA	IL2RB	KLRB1	KLRC3	DDIT3	PARP9	TOX	CD37	TLR2	PTPRB	SPOCK1	SEMA3B	NGFR	TLR4	ADGRE2	SMPD3
IGKC	MZB1	IGKC	LTB	ICOS	PMCH	MAP4K1	ITK	KLRD1	KLRC4	DDX21	IFNG	IL32	LILRB2	RHOJ	TPM2	SERPINA3	IL23	SNRNP25
IGLL3P	P2RX5	IL7R	LY9	IL7R	RRP9	MAP9	KIRREL1	KLRG1	KLRD1	DEDD2	SIT1	SPOCK2	C5AR1	RAMP2	THBS2	PIR	CCL2	SPIB
IL4R	PAX7	ITK	MAP4K1	ITK	SH2D1A	PASK	LAIR2	KLRK1	KLRF1	DENND4A	PYCARD	SKAP1	FCGR1A	ADGRF5	FBLN5	MITF	CCL3	SUSD1
IRF8	PDK1	KLRB1	MAP4K2	KLRB1	SKA1	PDCD1	LCK	KRT18P50	KLRK1	DNAJA1	RGS3	CD28	MS4A6A	F2RL3	TMEM119	ST6GALNAC2	CCL4	TCF4
RUBCNL	PNOC	KLRC3	MAP9	LCK	TNFRSF4	PTPRCAP	LILRA4	LAG3	LCK	DNAJB6	XAF1	CBLB	C3AR1	JUP	ADAM33	ROPN1B	CCL5	TCL1A
LINC00921	RASGRP3	KLRC4	RASGRP2	LEF1	TNIP3	PVRIG	LOC126987	LAT	MGAM	DNAJB9	OAS2	APOBEC3G	HCK	ACKR2	PRRX1	CDH1	CCL8	TSPAN13
LTB	REN	KLRD1	RPL3P7	LIME1	TRAC	RGS1	LTB	LCK	MS4A3	DNTTIP2	IRF1-AS1	PRDM1	IL4I1	GPR146	PCOLCE	ABCB5	CCL9	UGCG
LY86	RGS13	KLRF1	SERGEF	LTB	TRAT1	RPL3P7	MAP4K1	LHCGR	NAALADL1	EGR1	GIMAP5	LST1	RGS16	IGF2	QDPR	CCL10
MEP1A	RPL3P7	KLRK1	SH2D1A	LY9	UBASH3A	SH2D1A	MBL2	LY9	NKG7	EIF4A3	ABI3	LILRA5	TSPAN7	GFPT2	SERPINE2	CCL11
MICAL3	SIK1	LAG3	SIRPG	NKG7	SIK1	NPAS1	MAGEA11	NME8	ELL2	SNX20	CSTA	RAMP3	PDGFRA	ATP1A1	CSF1R
MS4A1	SPAG4	LCK	TCF7	PBXIP1	SIRPG	NTN3	MAP4K1	PLEKHF1	EMD	VAMP5	IFI30	PLA2G4C	CRISPLD2	ST3GAL4	FCGR3A
NIPSNAP3B	ST6GALNAC4	LEF1	TRAC	PTGER2	SLC7A10	PCDHA5	PLEKHG3	PRF1	EPB41	IRF2	CD68	TGM2	CPE	CDK2	ADGRE2
NMBR	TGM5	LIME1	TRAT1	PTPRCAP	ST8SIA1	PLCH2	PRF1	PRR5L	ETF1	UBASH3A	TBXAS1	LDB2	F3	ACSL3
P2RX5	TMEM156	LTB	TRAV13-1	RASA3	TCF7	PMCH	PTGDR	PTGDR	NIBAN1	PARP10	FCGR1B	PRCP	MFAP4	NT5DC3
P2RY14	TNFRSF17	LY9	TRBC1	RASGRP2	TNFRSF4	PTGIR	PVRIG	PTPRCAP	FAM177A1	GIMAP7	LILRA6	ID1	C1S	IGSF8
PNOC	UGT2B17	MAP4K1	UBASH3A	RCAN3	TRAC	PTPRG	SCN9A	PVRIG	TENT5C	GBP4	CXCL16	SMAD1	PTGIS	MBP
PSG2	ZBP1	MAP9	VILL	RPL10L	TRAT1	RCAN3	SH2D1A	S1PR5	RIPOR2	PVRIG	NCF2	AFAP1L1	LOX
PTPRCAP	ZNF165	NCR3	WNT7A	RPL3P7	TRAV13-1	RYR1	SIRPG	SH2D1A	FLT3LG	CYTH4	RAB20	ELK3	CYP1B1
RALGPS2	XBP1	NKG7	ZAP70	SH2D1A	TRAV8-6	SEC31B	SIT1	TBX21	FOS	DTX3L	MS4A7	ANGPT2	CLDN11
RASGRP2	IRF4	PIK3IP1	ZNF204P	SIRPG	TRAV9-2	SEPTIN5	SKAP1	TEP1	FOSB	RHOC	NLRP3	LYVE1	SERPINF1
SELL	PRDM1	PRF1	ZNF324	ST8SIA1	TRBC1	SH2D1A	TARDBPP1	TRBC1	FOSL2	SASH3	LRRC25	ARHGAP29	OLFML3
SIK1	PTGDR	TCF7	TRIB2	SIRPG	TCF7	TRDC	GABARAPL1	CCL4L2	ADAP2	IL3RA	COL5A2
SLC12A1	PTPRCAP	TRAC	TSHR	SIT1	TRBC1	TTC38	GADD45B	IFI6	SPP1	ADCY4	ACTA2
SPIB	PVRIG	TRAT1	UBASH3A	SKAP1	TRDC	TXK	GIMAP2	BCAS4	CCR1	TFPI	MSC
STAP1	RASA3	TRAV13-1	ZAP70	SPOCK2	UBASH3A	ZAP70	GIMAP5	IKZF3	TNFSF13	TNFAIP1	VASN
TCL1A	RPL3P7	TRAV13-2	ZBTB10	SSX1	VNN2	ZNF135	GLIPR1	GIMAP2	RASSF4	SYT15	ABI3BP
UGT1A8	SH2D1A	TRAV21	TRAC	ZNF442	GLUL	ADORA2A	SERPINA1	DYSF	C1R
VPREB3	SIRPG	TRAV8-6	TRAT1	GPCPD1	ARPC5L	MAFB	PODXL	ANTXR1
ZNF286A	TCF7	TRAV9-2	TRAV9-2	GPR132	GYG1	IL18	SEMA3A	MGST1
	TRAC	TRBC1	TRBC1	GPR183	SLFN5	FGL2	DOCK9	C3
	TRAT1	UBASH3A	TYR	GPR65	CHST12	SIRPB1	F8	PALLD
	TRAV12-2	ZAP70	UBASH3A	GRAP2	APOBEC3D	CLEC4A	NPDC1	FBN1
	TRAV13-1	ZFP36L2	ZAP70	GTF2B	WARS1	MNDA	TSPAN15	CPXM1
	TRBC1	HBP1	UBE2L6	FCGR2A	CD34	CYBRD1
	TRDC	HECA	TMEM140	CLEC7A	THBD	IGFBP5
	UBASH3A	HEXIM1	CSK	SLAMF8	ITGB4	PRELP
	ZAP70	HSPD1	F2R	SLC7A7	RASA4	PAPSS2
	HSPH1	CTSS	ITGAX	COL4A1	MMP2
	IDI1	SLAMF7	BCL2A1	ECE1	CKAP4
	IFRD1	CXCR3	PLAUR	GFOD2	CCDC80
	IL16	CD27	SLCO2B1	EFNA1	ADAMTS2
	IL21R	PPP1R18	PLBD1	NECTIN2	TPM1
	IL7R	TOX	APOC1	GNG11	PCSK5
	INSIG1	CTSC	RNF144B	HERC2P2	ELN
	JMJD6	SLAMF6	SLC31A2	MALL	CXCL12
	JUND	STAT1	PTAFR	HERC2P9	OLFML2B
	KDM6B	FUT8	NINJ1	PPM1F	PLAC9
	IQCN	IDH2	ITGAM	PKP4	RCN3
	KLRG1	PCED1B	CPVL	LIMS3	LTBP2
	KPNA2	BST2	PLIN2	CD9	NID2
	LMNA	PSMB10	C1orf162	RAI14	SCARA3
	LTB	STAT2	FTL	ZNF521	AMOTL2
	LYAR	RNASET2	LIPA	RGL2	TPST1
	MAP3K8	RBCK1	CD86	HSPG2	MIR100HG
	MED29	SEL1L3	GLUL	TGFBR2	CCN2
	MGAT4A	DGLUCY	FGR	RBP1	RARRES2
	MKNK2	HLA-DRA	GK	FXYD6	FHL2
	MORF4L2	GZMA	TYMP	MATN2
	MPZL3	CD63	GPX1	S1PR1
	MTRNR2L1	DENND2D	NPL	PIEZO1
	MXD1	HLA-DQB1	ACSL1	PDGFA
	MYADM	PRF1	ADAM15
	NDEL1	CD84	HAPLN3
	NEU1	TIGIT	APP
	NFE2L2	CCL4L1
	NFKBIA	PLSCR1
	NR4A1	LAG3
	NR4A2	DAXX
	NR4A3	PHF11
	NXF1	IGFLR1
	OAT	ATP6V1E1
	P2RY8	HLA-DQA1
	PAF1	CMTM3
	PBX4	DNAJC4
	PBXIP1	LASP1
	PDE4B	HLA-DMA
	PER1	NCKAP1L
	PFKFB3	OASL
	PIK3R1	TMEM179B
	PLAC8	CCL4
	PLIN2	USB1
	PLK3	UBE2F
	POLR3E	CHMP5
	PPP1R15B	SHFL
	PRDM2	PPM1M
	PRMT9	ST8SIA4
	PRNP	YARS1
	PTP4A1	TBC1D10C
	PXN	DRAP1
	RALGAPA1	POLD4
	RANBP2	TRAPPC1
	RASA3	PKN1
	RASGEF1B	JAKMIP1
	REL	LCP2
	RGCC	CASP4
	RGPD5	APOL2
	RGPD6	CASP1
	RNF125	ABCA2
	RORA	HLA-DRB5
	S100A10	IFI27L2
	S1PR1	SYNRG
	SC5D	ARHGAP30
	SDCBP	IRF7
	SELENOK	PLAAT4
	SELL	HMOX2
	SERTAD1	LSM2
	SIK1	GZMH
	SKIL	ISG15
	SLC2A3	CHFR
	SLC38A2	TRPV2
	SLC7A5	ZNHIT1
	SOD2	HLA-DPA1
	SORL1	UBA7
	STAT4	ADAM8
	SYAP1	GOLIM4
	TAF13	SERPINB1
	TC2N	ATF6B
	TCF7	SHISA5
	TIPARP	ITGB7
	TMBIM1	TMBIM4
	TMEM123	TRAF3IP3
	TNF	GPR171
	TNFAIP8	TRAF5
	TSC22D2	ARHGEF3
	TSPYL2	PSMB8
	TUBA1A	IL2RB
	TUBA1C	APOBEC3G
	TUBA4A	CALCOCO2
	TUBB4B	MPHOSPH9
	TXNIP	DTHD1
	USP36	LY6E
	VPS37B	PPCS
	YPEL5	CAPN1
	ZC3H12A	GBP2
	ZFAND5	PYHIN1
	ZNF331	FKBP1A
	ZNF683	NUDT22
	CTSD
	TRIM14
	SLC25A45
	KLRD1
	UCP2
	UNC13D
	PSMB9
	GSDMD
	IRF9
	MPG
	MYO1F
	SLFN12L
	FERMT3
	MUS81
	APOL6
	CYBC1
	FCRL3
	ICAM3
	SP140

[truncated: 1 more sheets: celltype_list_PBMC_all]
